# Supplementary material for: MicroRNAomes of Cattle Intestinal Tissues Revealed Possible miRNA Regulated Mechanisms Involved in Escherichia coli O157 Fecal Shedding
Source: Front Cell Infect Microbiol. 2021 Feb 24;11:634505. doi: 10.3389/fcimb.2021.634505 (PMC7959717; doi:10.3389/fcimb.2021.634505)
Supplement: Supplementary file 3 [file Table_2.xlsx]

## Sheet: Sheet1
Supplementary Table S2. counts per million values for detected miRNAs in each intestinal tissue sample.
Cecum												Desending colon												Distal jejunum												Duodenum												Proximal jejunum
miRNAs_ce	NS108ce	NS152ce	NS165ce	NS242ce	NS745ce	SS274ce	SS287ce	SS294ce	SS299ce	SS310ce	cpm_ce	miRNAs_dc	NS108dc	NS152dc	NS165dc	NS242dc	NS745dc	SS274dc	SS287dc	SS294dc	SS299dc	SS310dc	cpm_dc	miRNAs_dj	NS108dj	NS152dj	NS165dj	NS242dj	NS745dj	SS274dj	SS287dj	SS294dj	SS299dj	SS310dj	cpm_dj	miRNAs_du	NS108du	NS152du	NS165du	NS242du	NS745du	SS274du	SS287du	SS294du	SS299du	SS310du	cpm_du	miRNAs_pj	NS108pj
bta-miR-143	161782	604545	558568	486027	703628	215906	500981	434112	420463	241067	432708	bta-miR-143	592539	647277	656649	116857	594719	692394	362445	391722	331874	522134	490861	bta-miR-143	262815	450518	491722	423666	424087	525328	167397	578875	560151	327657	421222	bta-miR-143	487694	602117	470261	181186	493392	172544	342636	587356	83791.2	485379	390636	bta-miR-143	443269
bta-miR-192	125198	54915.1	73195.2	99162.8	13980.6	175243	69089.6	104791	65333.8	167455	94836.3	bta-miR-10b	60927.4	43333.8	99835.6	95502.7	43789.6	68086.8	13640.4	32043	224597	51476.4	73323.3	bta-miR-192	101118	101206	118263	117641	174066	126452	241857	48039.5	2162.84	173388	120419	bta-miR-192	108304	94149.9	129762	223187	139864	258372	168832	47244.5	201462	88141.2	145932	bta-miR-192	140541
bta-miR-10b	146203	88696.3	76642.4	69757.8	68591.8	83955.9	104477	85554.9	37927.8	151880	91368.7	bta-miR-192	46916.1	42302.1	32093.5	87008.2	60921.6	14749.9	210228	119981	2507.72	66971.3	68368	bta-miR-10b	67545.4	62645.1	17060.7	53629.1	21428.1	11065.4	14638.6	64018.5	169384	53687.9	53510.3	bta-miR-148a	32906.5	39952.8	48737.8	91833.2	25559.4	55814.3	42401.3	24093.8	121661	66770.2	54973	bta-miR-10a	26770
bta-miR-10a	92252.7	33500.8	45811.7	46166.3	8069.47	110491	61098.3	58262.2	2954.41	118105	57671.3	bta-miR-10a	39364	37725.2	42683.8	21271	32271.2	43010.7	23131.9	19484.1	45433	29862.8	33423.8	bta-miR-10a	58882.3	60540.4	30644.2	59608.2	27561.5	26212.9	19981.1	46761.2	76661.6	34885	44173.8	bta-miR-26a	23070.6	19745.4	17761.6	46145.7	26593.5	58743.1	32646.8	40764.8	50350.4	23532	33935.4	bta-miR-10b	19915.4
bta-miR-27b	35547	24364.5	26180.1	29852.5	27341.5	42633.3	29772.8	33386.2	42850.6	24852	31678	bta-miR-26a	24218.5	15527.1	18838.1	66825.5	27866.6	19378.7	27741.6	26064.5	59658.6	31951.9	31807.1	bta-miR-26a	24571.7	19345.4	30702.3	24313.6	27911.7	25224.9	48017.1	15790.9	18580.2	25024.2	25948.2	bta-miR-215	43058.5	34142.8	32034.4	68339.6	25769.8	52046.8	38362.6	8425.24	1267.4	21603.9	32505.1	bta-miR-215	30682.1
bta-miR-26a	38606.1	16832.3	17455.5	20199.9	22964	27977.5	19138.1	21614.9	27066	19580	23143.4	bta-miR-26c	22962.3	14419.4	17923.9	62588.1	26362.9	18214.7	26328.7	24320.3	57912.5	30208.7	30124.1	bta-miR-27b	26857.9	22719.5	21893.6	27545.6	20764.5	24687	29579.9	29834.8	20669.4	22795	24734.7	bta-miR-26c	21616.2	18546.8	16569.1	43325.8	24882.6	55822.3	30713.1	38517.9	46070.6	22370.9	31843.5	bta-miR-27b	28331
bta-miR-26c	36797.8	15853	16298	18740.8	21329.1	26055.2	18079.9	20174.2	25635.3	18581.6	21754.5	bta-miR-27b	27817.7	24721.7	20453.4	39321.5	33337.3	28922.1	25313.6	34834.2	25036.1	34126.3	29388.4	bta-miR-26c	22756.1	18064.5	28771	22885.1	26315.8	23532.6	44910.3	14809.7	17852	23932.4	24382.9	bta-miR-27b	33759.2	16917.3	22558.5	29336	26648	27912.4	32138.9	26156.9	25794	25284.3	26650.6	bta-miR-26a	24453.7
bta-miR-21-5p	17722.7	10572.3	14959.9	15702.1	7020.43	27285.7	16632.8	20285.5	24338.5	17729.7	17225	bta-miR-148a	12648.9	16632	8161.34	28576.8	13005.1	5009.58	22264.1	19981.6	13042.8	18368	15769	bta-miR-215	21930.5	35637.8	15888.6	21785.9	21997.6	19745.7	54633.8	1166.61	59.9774	37440.3	23028.7	bta-miR-21-5p	22122.5	18176.6	32298.2	39014.2	21286.1	35715.7	36264.2	22502.2	14279	24069.1	26572.8	bta-miR-26c	23188.8
bta-miR-148a	22440.3	11551.4	16319.8	17938	4856.49	19483.4	9899.92	15522	19879.5	22138.7	16002.9	bta-miR-215	11045.2	13013.2	643.574	33809.5	7629.58	570.036	52346.7	22079.2	184.787	12478.4	15380	bta-miR-21-5p	26704.7	16365	20770.5	24739.4	28725.7	19742.3	33674.8	10292.2	2283.86	29248.7	21254.7	bta-miR-22-3p	13499.1	10617.1	9542.72	14102.2	10976.7	15973.3	17611.6	10270.6	69200.8	10479.4	18227.4	bta-miR-21-5p	23902.8
bta-miR-22-3p	27477.9	7670.11	11273.5	16230.6	14010	21762.5	12687.4	14615.4	15186.5	9192.63	15010.7	bta-miR-22-3p	13994.8	7888.77	6043.84	49676.1	13225	8098.76	13217.3	12950.5	8278.02	19291	15266.4	bta-miR-148a	17860.4	17695	23617	12783.9	20925.5	14737.6	22383.3	16264.5	2429.85	16721.9	16541.9	bta-miR-30a-5p	7730.24	5746.79	5678.22	5932.76	7644.31	7896.63	6713.73	9600.38	81443.3	5844.46	14423.1	bta-miR-148a	16017.4
bta-let-7a-5p	18193.3	9689.36	9365.76	13326.7	5334.68	13826	7626.16	9926.33	16650.2	10616.9	11455.5	bta-miR-21-5p	11031.7	10249.8	6624.63	29348.6	12205.6	4956.67	20821.8	22335.8	3245.37	14208.1	13502.8	bta-miR-181a	37736.3	8292.21	8604.53	14122.5	8088.28	9181.36	19080.7	7453.95	2909.82	16375.1	13184.5	bta-miR-10b	12313.8	8348.27	10879.3	16894.8	15538.3	20197.4	10845.7	15802.8	1545.44	14124.6	12649	bta-miR-22-3p	9901.97
bta-let-7f	12515	8676.76	8800.24	12227.7	5379.51	11635.2	6796.28	8937.1	14013.9	10271.8	9925.34	bta-let-7a-5p	4229.6	7564.63	5408.56	22961.4	3858.52	6065.54	7280.38	18214.6	11833.1	8593.71	9601.01	bta-miR-191	31299.7	12443.9	10743.1	12311.4	9608.53	8122.32	17508.9	6879.29	3813.59	15637	12836.8	bta-let-7f	9259.51	7019.13	14878.1	15156	8918.57	9389.61	10766.3	7482.78	24216.1	14590.5	12167.7	bta-miR-191	13067.5
bta-miR-191	15203.9	6315.68	6136.33	6836.96	2392.92	11447.6	6156.98	9589.78	11946.5	13537.5	8956.42	bta-let-7f	3435.82	8218.86	5318.79	14093.4	6308.44	5780.63	8305.3	17931	7863.56	7069.57	8432.54	bta-miR-92a	40127.2	13584.7	10688.8	10276.1	6921.17	8128.74	15635.6	5642.43	947.612	12183.7	12413.6	bta-miR-191	9783.95	7167.98	13060.8	14023.5	9178.36	16951	14425.4	10944.5	12386.1	9909.7	11783.1	bta-miR-181a	12161.5
bta-miR-92a	13541.9	5323.48	7487.79	9912.01	2577.27	13398.3	4810.79	6786.06	5776.27	10295.8	7990.96	bta-miR-181a	5465.1	5216.69	4447.7	12236.4	7508.65	5075.83	9483.85	18955.3	4550.85	7827.13	8076.75	bta-miR-22-3p	15662	8545.8	10792.8	12859.3	10944.4	9521.97	18753.9	7295.02	3468.64	9508.34	10735.2	bta-let-7a-5p	9499.09	5904.08	11988.6	13174.6	9056.7	8570.36	10068.6	6801.46	18671.6	14079.3	10781.4	bta-let-7f	10801.3
bta-miR-181a	11443.5	4132.48	5085.6	5734.16	4585.88	9291.78	6364.53	8244.01	6930.22	8780.51	7059.26	bta-miR-30a-5p	6254.95	4343.67	3690.54	14323.1	4940.95	4980.18	6720.56	6116.32	14782.2	6786.55	7293.9	bta-let-7f	12049.5	12725.8	11509.9	9154.19	7783.65	10132.6	15212.2	8837.35	4256.72	14325.3	10598.7	bta-miR-92a	8355.46	5548.42	13001.8	12037.8	7572.7	7368.42	10835.1	3572.45	23094	7044.71	9843.09	bta-miR-92a	11016.2
bta-miR-100	5985.62	3286.93	1785.6	1399.3	2115.9	1748.59	3608.73	2478.97	38255.7	8264.79	6893.02	bta-miR-92a	3314.35	5048.08	3491.6	13040.3	4840.23	2050.18	7969.27	22294.5	5064.82	5574.41	7268.77	bta-let-7a-5p	13280.5	11342.9	10942.6	9575.93	6634.97	9395.31	13024.8	7653.76	4906.88	11465	9822.26	bta-miR-186	6970.43	6228.58	7897.36	11565	6734.39	11433.3	11005.7	6990.2	8972.02	7629.42	8542.64	bta-let-7a-5p	9597.75
bta-miR-200b	9426.2	3119.11	4601.16	6865.12	736.19	13783.7	2656.18	5601.53	10330.2	10597.9	6771.73	bta-miR-191	5139.41	5245.94	4787.39	8950.76	4722.44	3014.34	11841	11814	6126.41	6375.86	6801.75	bta-miR-142-5p	12507.2	5267.5	5639.51	8614.5	9669.65	7814.23	22852.6	2722.17	129.697	9304.61	8452.16	bta-miR-375	6565.48	6555.4	8744.66	14204.2	4468.47	10983.1	11224.6	4928.29	99.298	15030.8	8280.42	bta-miR-142-5p	9203.44
bta-miR-126-5p	19195.1	4079.55	4020.75	4793.89	2693.56	6214.95	4616.37	4901.17	9335.33	6633.73	6648.44	bta-miR-126-5p	4960.73	2816.67	2499.69	17894.3	2559.34	2325.82	7368.77	5480.16	13057.1	5293.04	6425.55	bta-miR-30a-5p	7471.43	5613.95	6533.3	7279.33	8477.31	6771.88	6761.66	4715.08	4383.83	6931.12	6493.89	bta-miR-126-5p	5318.65	4044.22	6253.83	5990.54	5874.53	8692.56	6907.5	5066.28	18728.5	4582.14	7145.88	bta-miR-186	6867.14
bta-miR-30a-5p	8414.13	5432.43	5157.7	4915.48	7579.27	4513.79	6245.7	6236.03	9133	4597.78	6222.53	bta-miR-186	4222.41	3903.48	2816.27	10638.1	4916.2	2800.66	7720.23	7577.7	3341.88	5704.59	5364.15	bta-miR-186	7721.72	5482.11	6499.66	5942.78	5955.85	5774.88	11249.5	4407.88	2086.42	7604.8	6272.56	bta-miR-141	5261.92	3558.94	4626.09	10397.8	3200.55	14468.3	7340	4949.33	235.607	5491.79	5953.04	bta-miR-30a-5p	6880.43
bta-miR-375	4586.31	2173.13	3814.2	8982.84	611.49	11922	3434.17	5273.15	10893	8774.62	6046.49	bta-miR-375	4703.27	7511.83	1329.48	10796.4	8549.6	1344.03	3414.3	6967.84	40.3988	8451.49	5310.86	bta-miR-100	4566.91	1802.99	1134.63	1001.89	1910.26	875.903	806.262	11930.9	28283.5	6888	5920.12	bta-miR-194	6999.4	4317.74	5554.23	7561.19	6565.84	8074.31	8878.9	2135.55	3909.63	2749.64	5674.64	bta-miR-378	6767.45
bta-miR-125a	9628.39	2855.25	1972.14	2180.87	3234.19	3979.58	4724.95	5393.51	14195.8	4662.47	5282.71	bta-miR-125a	1291.69	3428.09	1771.99	8751.09	3602.38	4877.75	3038.98	8393.68	11433.6	1653.67	4824.3	bta-miR-99b	8730.36	2630.14	2019.24	1351.63	3600.29	1501.91	2160.63	9528.91	18557.2	8090.37	5817.07	bta-miR-26b	3821.97	4046.55	6295.16	6036.77	4309.43	6512.19	6740.18	4461.7	9683.36	4222.42	5612.97	bta-miR-194	7235.6
bta-miR-186	6988.55	3537.63	4298.64	4820.77	2978.59	7462.17	4250.92	6110.22	6676.73	5701.37	5282.56	bta-miR-30d	3336.42	3249.25	2587.35	10847.1	4284.04	3361.2	5208.79	5519.26	3286.52	4929.61	4660.95	bta-miR-194	6770.98	5277.12	4250.28	7525.52	5453.31	6134.74	14343.6	1429.18	75.6568	6049.34	5730.97	bta-miR-181a	6761.62	3002	5720.77	4844.33	7778.64	5475.86	7342.65	5090.42	5671.72	3526.76	5521.48	bta-miR-126-5p	7365.56
bta-miR-378	8269.06	4368.46	4779.74	6284.49	3026.03	6565.98	3997.89	5266.79	1483.72	6534.2	5057.64	bta-miR-30e-5p	5885.07	3065.19	3192.3	7482.76	4913.76	3570.36	5858.39	3356.33	1298.75	6597.05	4522	bta-miR-378	7419.13	4259.91	6928.58	4164.61	6288.62	5270.39	8043.54	3586.48	3268.01	7151.72	5638.1	bta-miR-142-5p	4289.68	2285.14	6196.08	5178.42	5953.11	9326.09	10821.2	5268.64	3969.21	1889.74	5517.73	bta-miR-99b	5106.79
bta-miR-30d	6368.28	3470.76	3775.2	4556.27	4951.97	6930.88	4819.44	5344.46	5111.62	3866.96	4919.58	bta-miR-194	2904.26	2499.19	798.427	12771.3	2790.74	521.647	13251	4327.98	53.117	5059.43	4497.71	bta-miR-126-5p	5767.94	6173.57	6592.17	4598.01	6414.74	4364.11	8433.96	3140.79	1758.53	8031	5527.48	bta-miR-100	6294.51	2398.74	1717.08	1406.76	1314.82	3800.38	1942.3	4717.89	18039.7	13413.6	5504.58	bta-miR-100	3845.6
bta-miR-99b	6361.43	2718.93	1700.67	1306.73	1371.3	2525.83	3644.93	2642.48	18851.6	6875.98	4799.99	bta-miR-99b	750.151	2512.51	1711.32	2093.89	2000.01	3014.57	1934.09	6675.71	23228.6	729.507	4465.03	bta-miR-30d	9492.45	4453.34	4243.4	5773.4	4491.87	4979	7743.42	3606.63	2069.07	4781.36	5163.39	bta-miR-30e-5p	4657.82	3325.03	4344.67	4631.06	5027.35	6126.28	7766.55	5118.88	8983.76	2817.44	5279.88	bta-miR-125a	5145.92
bta-miR-127	6907.45	3699.51	2894.58	3741.86	2918.54	3038.15	3001.78	3116.65	9003.23	6918.95	4524.07	bta-miR-142-5p	2301.31	1149.83	1569.34	7814.84	2131.39	1178.06	10882	10821	601.494	3624.23	4207.35	bta-miR-125a	9182.38	3939.92	2224.92	3018.02	2793.11	2304.22	4748.55	5576.21	9077.44	5321.3	4818.61	bta-miR-30d	5664.45	3888.09	4689.31	4796	5242.15	5191.26	6970.32	5129.4	6732.4	4432.44	5273.58	bta-miR-30d	4967.23
bta-miR-30e-5p	4444.66	3658.2	4303.26	4240.14	5281.03	5871.95	5632.02	5551.57	2400.46	2702.3	4408.56	bta-miR-100	807.577	2551.51	1879.4	1974.92	2054.37	2982.91	988.442	5409.09	20115.6	880.559	3964.44	bta-miR-26b	4167.19	5252.58	5486.6	4037.75	4503.51	5121.06	8099.5	3143.38	1491.67	5555.02	4685.83	bta-miR-200b	6258.3	4462.8	5046.7	7757.66	3189.14	8014.81	7423.33	2053.87	594.885	7779.56	5258.1	bta-miR-26b	4993.81
bta-miR-26b	5432.75	3067.99	3577.88	4040.49	2187.75	5577.84	3890.59	4773.99	5410.69	3762.23	4172.22	bta-miR-26b	2535.62	3649.73	2330.55	8853.51	2434.23	2194.45	4902.92	5797.89	3462.33	2966.59	3912.78	bta-miR-30e-5p	5846.39	3590.1	3552.22	5537.5	5576.52	4825.81	7351.73	2904.71	1942.42	3262.77	4439.02	bta-miR-101	2888.35	1947.83	2431.87	3643.49	2589.08	3620.29	3187.57	2453.01	21356.3	1916.6	4603.44	bta-miR-30e-5p	4207.41
bta-miR-125b	5176.87	1389.8	1067.41	1124.99	1777.82	1991.62	1767.37	1835.84	18881.8	3947.48	3896.1	bta-miR-127	4141	2888.73	2132.31	7825.19	2412.97	1565.39	2042.83	3174.37	7054.09	4639.56	3787.64	bta-miR-375	2833.54	2800	3374.07	2234.89	2356.53	2846.36	5559.9	6961.05	56.1717	3350.89	3237.34	bta-miR-378	3876.89	3348.05	6367.49	6535.8	4408.91	5194.47	4804.5	2888.04	1192.48	4453.58	4307.02	bta-let-7i	2937.36
bta-miR-194	5624.65	1553.49	2568.71	3917.62	637.111	7694.98	2665.47	5119.63	2370.23	3754.32	3590.62	bta-miR-378	2543.58	2845.92	2554.01	6560.99	2146.72	1992.07	4906.43	5430.41	3798.99	3439.32	3621.85	bta-let-7i	3890.75	3705.58	3678.37	2788.29	3181.18	2527.58	3933.39	2033.5	1015.51	4131.43	3088.56	bta-miR-127	3238.99	2615.17	2747.94	5973.73	2883.09	3432.16	2721.34	3426.41	5482.15	6651.52	3917.25	bta-miR-127	2940.32
bta-miR-142-5p	5568.68	2042.23	3007.74	2566.95	817.455	7874.51	3319.83	5576.1	1001.39	2773.78	3454.87	bta-miR-200b	2315.63	3164.59	1515.9	8965.24	3649.08	657.09	2787.84	7162.6	32.1694	3957.53	3420.77	bta-miR-200b	3044.61	2388.59	2266.97	1973.61	2008.24	2240.46	4627.74	5644.45	75.2001	3501.49	2777.14	bta-miR-99b	5831.02	2078.33	2323.68	1394.15	1841.38	3491.66	2663.8	5280.4	5155.37	7910.76	3797.05	bta-miR-375	2331.87
bta-miR-141	5666.92	1437.82	1464.61	1973.96	260.609	3817.57	1925.92	2731.05	8950.21	3681.48	3191.01	bta-miR-125b	1276.34	1917.02	1201.26	5126.1	1714.94	2330.79	1250.81	5601.71	9116.67	1595.79	3113.14	bta-miR-125b	5394.37	1662	1199.62	1523.07	1190.39	1047.92	1114.01	6267.48	4717.06	2989.05	2710.5	bta-miR-125a	4910.08	1769.57	2351.64	1388.9	3583.9	2080.68	4134.58	5029.16	3823.87	4730.52	3380.29	bta-miR-200b	3921.65
bta-let-7g	3504.56	2049.72	2131.23	2954.75	1237.99	3335.17	1891.01	2800.99	2998.6	2454.85	2535.89	bta-miR-145	11981.1	1058.51	1715.2	443.814	1788.82	1659.46	2376.05	591.374	654.611	4088.14	2635.7	bta-let-7g	2934.4	3271.56	2900.8	2631.94	2064.51	2602.46	4567.97	1872.27	886.113	2977.18	2670.92	bta-let-7g	2573.33	1972.3	3637.78	3712.83	2273.52	2763.26	3210.05	2042.11	4169.61	2948.21	2930.3	bta-miR-125b	2552.66
bta-let-7i	3836.96	1633.01	1674.5	2175.75	1635.51	2586.4	2037.38	2157.86	4277.2	2337.46	2435.2	bta-miR-199c	2105.05	1435.21	889.257	8820.41	2012.9	954.658	2143.85	3305.87	1802.99	2844.3	2631.45	bta-miR-127	3253.81	2282.25	3049.89	1917.38	2226.53	1588.78	2376.82	3188.59	2940.72	3521.49	2634.63	bta-miR-10a	1971.64	1027.66	1557.23	2082.3	8060.61	4621.24	1733.32	2469.71	2761.39	2473.13	2875.82	bta-let-7g	2972.07
bta-miR-199a-3p	3028.22	1136.26	1577	2398.44	1653.32	3813.92	1688.58	2491.23	2403.72	1784.65	2197.53	bta-miR-101	2573.92	1582.65	1431.59	4193.99	1893.72	1726.61	2754.87	2849.54	3635.15	2550.51	2519.26	bta-miR-25	5172.09	2396.29	2410.71	2844.53	2204.22	2117.66	3354.76	1392.33	468.25	2875.94	2523.68	bta-miR-125b	3951.12	1558.09	1641.71	1705.13	1771.67	1825.82	2316.61	2479	5791.78	5578.53	2861.95	bta-miR-141	3072.49
bta-miR-199c	3025.93	1134.97	1575.97	2395.45	1652.32	3811.73	1687.62	2489.87	2403.25	1783.74	2196.09	bta-let-7i	1416.72	1901.56	927.706	5837.86	1404.08	1281.39	2347.99	3674.06	3930.66	1697.28	2441.93	bta-miR-146a	2377.78	1442.1	1840.33	2588.74	4177.54	2992.28	4838.84	421.786	188.305	3164.03	2403.17	bta-let-7i	1936.63	1321.28	3336.31	3471.19	2385.68	2311.42	2583.12	1967.85	3116.15	2249.9	2467.95	bta-miR-146a	1767.73
bta-miR-101	3061.35	1583.44	2027.57	2072.93	1747	2903.13	2586.68	2321.37	1702.32	1847.53	2185.33	bta-miR-199a-3p	2107.12	1436.16	890.315	8828.68	2015.34	956.693	2143.85	3308.71	1804.48	278.147	2376.95	bta-miR-101	2618.73	2091.22	2744.06	2376.84	3017.22	2611.45	3153.83	2127.36	863.735	2321.62	2392.61	bta-miR-23b-3p	2605.31	1777.14	1759.02	3185.43	2060.62	2805.06	2249.81	3123.81	1326.08	2016.11	2290.84	bta-miR-101	2811.83
bta-miR-151-3p	2967.68	1439.37	1431.51	1959.02	1059.45	2222.96	1348.11	1793.14	3678.13	2495.79	2039.52	bta-let-7g	1146.75	2166.49	1190.67	4868.5	1483.54	1573.99	2530.38	3804.84	1689.27	1936.12	2239.06	bta-miR-103	3356.54	2438.63	2697.42	1690.4	2321.61	1907.56	3453.95	1571.12	849.731	2849.69	2313.66	bta-miR-25	1980.08	1455.27	2341.31	3130.8	1882.56	2538.95	2559.31	1741.36	2143.03	1715.39	2148.81	bta-miR-25	2162.78
bta-let-7b	3062.49	1400.13	1535.94	1944.95	1289.23	2426.58	1662.64	1754.54	3306.5	1863.81	2024.68	bta-miR-141	2884.1	1207.62	850.809	3296.01	2670.51	454.943	4003.57	2415.25	17.955	3023.03	2082.38	bta-miR-151-3p	2966.16	2292.83	1922.91	1925.61	2167.35	1882.74	2678.21	2096.26	1064.22	2962.18	2195.85	bta-miR-151-3p	1789.38	1813.55	2002.76	2891.26	1719.08	1894.16	1782.92	1668.34	2975.33	2138.51	2067.53	bta-miR-103	2615.42
bta-miR-23b-3p	2489.06	1821.22	1873.87	1651.43	1720.18	1625.26	2603.34	2144.23	2558.6	1361.44	1984.86	bta-miR-151-3p	1210.59	1729.38	1098.08	3416.02	1376.2	1171.05	1705.4	3444.47	3078.54	1504.63	1973.44	bta-miR-199a-3p	3556.4	2120.09	1841.86	2894.59	2384.67	1875.9	2809.2	1419.68	383.155	2222.88	2150.84	bta-miR-103	1360.89	1144.46	2552.83	2215.72	1675.36	1606.34	2122.18	1530.34	2622.37	1578.01	1840.85	bta-miR-145	998.319
bta-miR-151-5p	2692.39	1177.06	1037.39	1638.21	1362.89	2479.12	1000.91	1858.55	3044.64	1646.67	1793.78	bta-miR-151-5p	1331.28	1017.37	803.894	4576.76	1819.83	1110.68	1287.99	3357.76	1800.74	2222.3	1932.86	bta-miR-199c	3552.66	2118.65	1838.8	2891.84	2382.73	1874.61	2807.93	1417.09	382.851	2220.38	2148.75	bta-miR-151-5p	1822.57	1111.55	1194.36	1866.92	1567.01	1834.67	1874.18	1350.27	3805.82	1882.26	1830.96	bta-miR-151-3p	2181.24
bta-miR-145	1105.74	1765.72	1891.58	1258.09	2258.21	433.499	4294.48	1611.47	1047.9	691.239	1635.79	bta-miR-126-3p	976.701	483.476	422.759	8647.64	697.685	599.205	1595.26	1397.41	2734.4	1367.21	1892.17	bta-miR-141	2164.85	1977.66	1619.37	2696.4	2476.83	1507.91	3527.71	1134.94	66.2187	3528.37	2070.03	bta-let-7b	1511.77	835.992	1473.35	1908.95	1710.21	1510.67	1675.79	1324.9	3001.51	1589.46	1654.26	bta-miR-199c	2315.63
bta-miR-103	2282.3	1138.85	1245.48	1400.58	828.464	1943.45	1322.49	1750.9	2710.23	1619.53	1624.23	bta-let-7b	1142.88	1067.55	990.493	4985.4	851.371	894.285	1251.51	2612.14	2545.88	1726.04	1806.75	bta-let-7b	3492.89	1487.82	1953.49	1952.35	1782.2	1666.23	1992.76	1570.54	858.408	1860.42	1861.71	bta-miR-199a-3p	1724.2	992.413	1503.13	1880.58	2070.76	1649.75	2231.96	1119.45	1719.66	1415.99	1630.79	bta-miR-199a-3p	2316.37
bta-miR-25	2310.86	1050.29	1364.8	1526.43	731.786	2309.81	1355.48	1736.82	1766.04	1877.16	1602.95	bta-miR-23b-3p	2057.09	1088.48	1425.95	2341.14	1913.58	1748.55	2180.32	1083.24	1559.84	2280.04	1767.82	bta-miR-16b	4509.01	1675.48	1242.44	2745.78	1242.78	1483.52	2977.06	664.205	181.302	1581.7	1830.33	bta-miR-199c	1722.99	991.539	1501.91	1880.58	2074.56	1648.15	2231.96	1118.21	1717.85	1415.55	1630.33	bta-miR-23b-3p	1446.53
bta-miR-126-3p	5376.77	624.287	818.006	1019.61	785.229	1558.12	1441	1020.11	1778.14	970.133	1539.14	bta-miR-486	184.475	224.734	122.93	1305.58	209.096	203.051	345.849	465.565	13949.6	340.045	1735.09	bta-miR-23b-3p	1787.54	1173.6	2193.57	1651.99	1864.66	1619.59	2632.43	1448.18	1494.11	1374.85	1724.05	bta-miR-126-3p	1040.43	685.397	1033.9	1673.61	1620.87	2365.29	1485.33	1368.83	3615.35	848.887	1573.79	bta-let-7b	1483.45
bta-miR-27a-3p	2382.82	981.355	1229.06	1494.01	1309.65	2355.78	1437.15	1643.26	1414.42	992.073	1523.96	bta-miR-25	1133.63	1153.87	789.785	3060.14	1103.33	773.539	1955.14	3121.77	1400.49	1428.17	1591.99	bta-miR-145	1331.78	976.319	2529.22	1296.08	4224.1	1703.45	774.469	1583.78	1547.08	959.896	1692.62	bta-miR-145	2319.25	2163.09	1610.71	521.099	2069.49	696.241	1794.83	2638.03	273.521	1125.83	1521.21	bta-miR-16b	1744.11
bta-miR-3596	2249.18	979.547	1040.98	1355.36	955.766	1796.03	1268.36	1345.77	2485.11	1377.96	1485.41	bta-miR-3604	1435.28	966.952	592.25	5997.17	1341	648.046	1447.94	2142.31	1226.93	0.143449	1579.8	bta-miR-151-5p	2581.38	1373.78	1001.59	1980.47	1352.41	1211.8	2281.44	1457.39	783.969	1797.93	1582.22	bta-miR-16b	1380.21	1008.43	1594.3	1678.86	1359.8	1736.58	2235.26	1082.94	827.784	792.97	1369.71	bta-miR-151-5p	1795.79
bta-miR-3604	1981.88	770.161	1043.04	1558	1134.51	2525.83	1126.15	1682.32	1615.81	1164.43	1460.21	bta-miR-103	977.114	1916.78	671.44	3523.61	1066.74	773.992	1796.59	2200.6	1410.97	1284.37	1562.22	bta-miR-3604	2308.67	1401.2	1211.09	1955.1	1683.24	1232.34	1854.15	919.292	255.285	1480.46	1430.08	bta-miR-146a	614.363	496.061	1193.14	625.109	2057.45	2698.14	1501.2	1625.64	2214.34	569.741	1359.52	bta-miR-126-3p	1450.22
bta-miR-411a	1301.07	1152.01	1238.81	1728.22	1523.62	1164.76	716.174	1093.69	1818.6	1470.69	1320.77	bta-miR-27a-3p	1054.7	800.244	781.848	4289.16	1381.78	851.097	1322.37	1483.41	1072.81	1534.61	1457.2	bta-miR-126-3p	1406.5	1128.85	1625.49	1266.6	1853.99	1385.53	2774.86	634.262	311.761	1533.58	1392.14	bta-let-7c	1097.77	844.148	1134.19	1508.67	1305.94	1206.76	1429.11	1168.33	1838.82	1589.9	1312.36	bta-miR-99a-5p	660.87
bta-miR-16b	1568.37	821.539	1048.94	1335.31	568.456	1984.32	1054.4	1524.26	867.44	1133.44	1190.65	bta-miR-3596	826.288	728.425	684.844	3746.04	644.714	672.466	942.141	1913.44	1856.1	1236.02	1325.05	bta-miR-3596	2459.97	1013.37	1351.01	1458.61	1306.81	1246.89	1526.05	1124.57	636.156	1368.6	1349.2	bta-miR-99a-5p	1389.86	567.135	552.505	621.957	351.674	1577.4	791.601	1126.25	2879.64	2270.6	1212.86	bta-miR-3596	1103.91
bta-miR-215	2185.21	900.543	1084.35	1592.13	310.449	2014.24	839.166	1247.21	414.418	1298.56	1188.63	bta-miR-411a	895.395	1005.95	670.735	3353.95	1095.32	534.31	599.098	1196.96	1138.65	2004.69	1249.51	bta-miR-27a-3p	1514.83	1000.38	970.247	1284.43	1314.58	1090.71	2103.4	894.532	909.099	1143.63	1222.58	bta-miR-122	1.207	0.291286	1.21563	0	0.633646	12.8636	0.661321	0	11827.3	0.880588	1184.5	bta-miR-3604	1459.08
bta-let-7c	1512.4	838.321	674.83	830.623	1001	1183.73	1009.24	974.238	2427.9	612.073	1106.44	bta-miR-16b	930.595	660.648	557.682	2744.61	890.053	390.727	1922.16	1776.26	353.864	1547.45	1177.4	bta-miR-16a	1759.52	1035.5	1149.16	1424.32	1045.84	1148.47	1866.87	514.78	150.857	1436.09	1153.14	bta-miR-200a	1167.77	835.992	1108.05	1657.85	951.103	1982.6	2098.37	873.775	74.9248	1083.12	1183.36	bta-miR-27a-3p	1089.88
bta-miR-24-3p	1390.17	863.881	731.279	677.467	842.875	880.135	1296.86	1197.25	1866.04	994.109	1074.01	bta-miR-99a-5p	426.066	315.342	303.709	859.695	279.841	446.351	369	946.057	5997.73	411.339	1035.51	bta-miR-29a	1582.07	896.924	1289.84	907.944	1316.52	1092.42	2121.21	619.003	223.774	1193.62	1124.33	bta-miR-29a	1002.41	696.175	1121.42	1399.4	908.649	1350.68	1872.2	899.765	1618.56	839.641	1170.89	bta-miR-142-3p	1062.56
bta-miR-99a-5p	2081.26	407.671	224.002	160.835	298.639	284.621	515.671	342.914	5233.01	1111.5	1066.01	bta-let-7c	510.473	602.145	604.42	2229.41	454.784	843.183	942.843	956.008	1877.8	674.997	969.606	bta-miR-142-3p	1750.18	780.477	847.15	1215.85	1534.8	1011.97	2468.38	280.711	8.67693	1309.86	1120.81	bta-miR-3596	1050.09	557.814	958.527	1332.17	1271.73	1120.74	1214.19	1005.58	1938.12	1117.91	1156.69	bta-miR-29a	1179.97
bta-miR-200a	1483.84	442.784	660.204	951.355	133.107	1948.56	687.988	1193.61	2109.3	903.859	1051.46	bta-miR-29a	872.859	483.476	397.009	2305.97	779.929	416.73	1326.57	1410.2	436.906	1232.87	966.252	bta-miR-140	2254.5	851.692	1026.06	801.652	1008.97	812.574	1238.64	766.7	265.179	1286.74	1031.27	bta-miR-411a	1029.57	932.699	929.959	1430.92	1004.96	762.971	815.409	764.244	1789.17	1724.19	1118.41	bta-miR-24-3p	645.363
bta-miR-182	688.803	429.101	512.665	923.199	126.702	1074.26	292.107	640.408	4404.18	1112.18	1020.36	bta-miR-30c	1038.21	793.823	539.868	2109.41	768.429	741.205	968.098	889.194	341.894	1198.51	938.864	bta-miR-24-3p	618.261	672.211	1057.41	1108.19	1793.84	924.255	1083.49	616.124	1159.97	1056.76	1009.05	bta-miR-182	661.436	878.229	826.023	2674.84	839.581	1358.72	767.132	607.682	398.997	2060.14	1107.28	bta-let-7c	602.536
bta-miR-30c	1128.59	844.259	890.878	1078.91	917.335	1434.78	1073.3	1277.64	854.882	524.989	1002.56	bta-miR-24-3p	707.405	694.179	696.661	1790.77	557.59	713.167	1323.77	555.835	1434.16	687.764	916.13	bta-miR-30c	1357.93	756.9	748.52	889.429	1152.56	879.754	1239.91	779.656	523.052	626.182	895.39	bta-miR-16a	671.696	580.243	1198.01	1185.08	1155.14	1458.41	1396.71	944.939	1755.77	697.426	1104.34	bta-miR-16a	1042.62
bta-miR-429	1670.03	519.465	737.951	1497.85	113.091	1707	478.517	836.619	1376.74	727.656	966.492	bta-miR-146a	220.037	292.987	360.853	1688.35	302.144	286.94	3083.88	1422.28	463.09	412.917	853.349	bta-miR-93	2179.79	985.942	745.461	1082.81	634.489	658.96	1169.97	399.905	168.211	889.903	891.544	bta-miR-27a-3p	1083.89	607.041	1081.31	1108.39	1139.3	1165.76	1588.49	1305.09	827.784	816.305	1072.34	bta-miR-140	871.314
bta-miR-29a	1479.27	517.916	763.866	823.37	456.166	1366.18	840.127	1009.21	1178.14	697.799	913.204	bta-miR-1468	207.838	356.959	234.572	2556.33	317.826	389.37	534.558	1341.97	1896.5	457.816	829.373	bta-miR-99a-5p	1075.89	352.707	283.658	189.269	606.354	177.577	231.451	1322.36	3063.87	1103.63	840.676	bta-miR-24-3p	832.227	588.399	888.628	909.823	1257.79	1449.56	1027.69	1345.93	805.216	821.589	992.686	bta-miR-93	755.385
bta-miR-16a	1066.9	685.735	777.465	768.763	456.166	1126.08	778.31	1051.45	819.998	745.978	827.684	bta-miR-133a	1403.65	978.367	668.618	166.559	1138.18	1243.41	465.809	440.688	241.645	1506.86	825.377	bta-let-7c	1165.54	805.98	887.672	692.616	877.03	966.189	1017.37	706.815	561.108	648.679	832.9	bta-miR-30c	1065.78	751.81	974.33	840.483	818.671	775.031	1160.62	934.419	1597.79	696.986	961.592	bta-miR-98	682.283
bta-miR-133a	299.281	917.325	755.655	833.183	1645.12	343.734	1213.91	948.804	396.278	290.882	764.417	bta-miR-200a	851.667	535.082	218.346	2536.67	901.902	129.338	976.516	773.336	2.24438	976.096	790.12	bta-miR-423-3p	2071.45	680.873	499.268	831.139	433.664	615.742	1471.36	449.713	102.753	586.186	774.216	bta-miR-3604	1158.12	657.725	1006.54	1239.71	0.633646	1086.97	1486.65	750.011	1207.82	947.953	954.214	bta-miR-30c	795.997
bta-miR-196b	1409.59	441.235	486.237	848.114	204.764	1458.86	673.895	1003.76	0.93023	753.668	728.106	bta-miR-140	517.761	500.599	338.454	1340.75	477.437	304.351	703.625	1051.25	1948.87	688.051	787.115	bta-miR-98	762.085	828.596	1016.89	509.519	923.598	739.832	1307.31	434.454	228.645	818.036	756.896	bta-miR-98	642.728	520.529	813.259	1559.1	747.702	1156.11	996.611	926.375	909.028	772.276	904.372	bta-miR-411a	1000.53
bta-miR-423-3p	1234.82	313.693	401.562	921.492	365.693	1473.46	446.167	736.697	573.022	601.442	706.805	bta-miR-16a	552.134	474.201	468.439	1957.33	480.922	274.956	1161.02	836.596	464.587	742.848	741.303	bta-miR-411a	668.693	777.109	702.645	909.316	277.468	654.681	687.993	872.075	370.977	899.277	682.023	bta-miR-30b-5p	753.168	455.863	596.268	1003.33	784.454	1143.25	1023.06	937.513	1369.41	474.637	854.095	bta-miR-30b-5p	554.54
bta-miR-660	717.36	418.257	536.015	636.939	436.75	1029.01	604.392	728.521	1065.58	587.192	676.002	bta-miR-423-3p	218.486	494.178	187.128	2448.73	632.516	307.969	580.859	1372.53	271.57	545.104	705.907	bta-miR-660	933.928	541.811	669.768	557.522	703.371	693.191	1356.91	457.487	124.978	743.044	678.201	bta-miR-140	700.664	466.641	711.145	597.793	871.897	635.943	762.503	744.441	2294.69	621.695	840.741	bta-miR-660	786.398
bta-miR-199b	1001.79	301.042	350.501	406.139	363.291	1020.99	441.043	575.913	1030.23	1185.47	667.64	bta-miR-429	734.386	503.215	214.113	2008.02	1179.3	121.65	467.914	726.424	2.99251	898.92	685.694	bta-miR-30b-5p	842.403	451.83	758.459	682.33	855.687	703.033	1306.04	348.081	245.542	524.318	671.773	bta-miR-660	718.165	696.466	747.007	964.454	726.158	911.706	995.949	724.02	759.178	789.888	803.299	bta-miR-182	742.832
bta-miR-140	685.376	381.853	521.389	506.821	461.77	808.615	589.978	641.771	1393.95	636.049	662.757	bta-miR-199b	568.726	346.495	198.416	1372.82	461.406	256.641	438.45	1462.8	678.551	862.986	664.729	bta-miR-199b	1223.45	577.419	436.573	508.147	500.606	413.347	729.959	895.107	266.093	956.146	650.684	bta-miR-429	654.194	659.764	850.335	2029.77	477.769	922.158	1298.17	232.058	43.33	608.927	777.647	bta-miR-423-3p	667.515
bta-miR-1468	1762.56	264.896	427.221	572.946	387.711	726.878	299.473	588.177	897.207	635.823	656.289	bta-miR-182	710.196	734.37	254.855	866.937	969.51	122.102	448.973	970.935	11.97	964.62	605.447	bta-miR-150	954.475	287.266	590.252	384.025	484.113	551.13	1664.66	247.889	8.67693	979.269	615.176	bta-miR-200c	784.55	370.225	936.645	1047.45	569.648	976.828	1163.92	581.691	23.4704	1240.31	769.474	bta-miR-200a	756.124
bta-miR-200c	869.285	251.212	297.643	431.736	53.0425	954.575	516.631	738.514	1439.07	847.311	639.902	bta-miR-30b-5p	661.661	293.225	248.858	1384.2	471.164	423.966	895.14	557.967	260.348	670.694	586.722	bta-miR-182	489.378	499.467	915.962	524.605	505.457	701.321	902.912	653.264	4.41458	916.775	611.356	bta-miR-148b	554.617	381.877	570.74	1090.53	598.162	977.632	878.234	707.312	444.133	759.948	696.318	bta-miR-199b	705.912
bta-miR-486	2345.13	334.605	224.259	491.036	267.214	615.949	369.297	314.754	690.696	518.882	617.182	bta-miR-660	403.427	411.656	267.2	1376.96	525.877	254.606	712.043	757.699	526.681	593.088	582.924	bta-miR-181b	1503.62	539.405	556.611	591.81	368.663	464.695	801.175	363.053	134.569	724.921	604.853	bta-miR-93	530.477	401.684	732.419	792.155	616.538	779.854	882.864	542.087	612.939	427.526	631.854	bta-miR-148b	632.81
bta-miR-146a	750.487	469.635	425.168	360.491	249.4	956.764	626.492	1087.79	296.743	801.394	602.436	bta-miR-195	720.379	295.127	522.231	960.044	276.007	311.586	794.822	460.59	691.269	594.164	562.622	bta-miR-148b	722.861	442.688	654.477	529.406	991.51	451.858	967.769	339.732	261.221	648.679	601.02	bta-miR-142-3p	389.861	227.786	746.399	475.923	654.556	1074.11	1184.43	737.015	379.138	153.663	602.288	bta-miR-1468	753.908
bta-miR-23a	890.989	423.421	517.027	485.063	453.764	713.012	700.479	717.167	620.464	451.929	597.331	bta-miR-23a	479.15	300.597	345.156	1310.75	441.89	351.157	677.668	380.271	486.282	663.593	543.651	bta-miR-200a	657.486	512.459	615.483	723.475	652.922	566.534	1052.97	527.448	13.5482	669.927	599.226	bta-miR-423-3p	567.29	403.14	570.74	710.208	555.074	568.409	952.964	413.991	649.048	566.659	595.752	bta-miR-195	514.666
bta-miR-195	869.285	494.679	549.614	534.124	439.552	389.712	889.772	594.081	552.557	494.227	580.76	bta-miR-93	393.554	417.364	233.337	1014.87	429.693	228.15	748.522	685.909	258.104	528.823	493.833	bta-miR-195	511.793	358	758.459	628.155	827.552	455.281	746.492	359.022	309.477	710.548	566.478	bta-miR-486	525.045	194.288	367.121	355.104	600.697	614.236	409.358	269.187	1425.38	530.995	529.141	bta-miR-133a	462.978
bta-miR-30b-5p	922.973	327.893	479.309	544.363	545.237	784.532	706.565	593.173	381.394	302.643	558.808	bta-miR-98	350.911	464.213	234.572	776.932	465.239	364.724	687.49	734.953	395.011	439.383	491.343	bta-miR-23a	702.314	361.368	552.788	491.003	725.684	460.416	857.13	398.465	337.03	544.316	543.052	bta-miR-2284x	455.643	371.973	447.961	649.273	438.483	686.593	620.319	515.478	516.349	423.123	512.519	bta-miR-150	570.046
bta-miR-93	775.617	380.304	431.84	522.179	298.639	904.219	516.631	639.046	435.813	512.549	541.684	bta-miR-199a-5p	354.995	195.245	158.557	1085.22	246.734	210.061	413.897	705.1	640.396	493.391	450.36	bta-miR-133a	586.507	479.739	483.976	544.492	513.218	548.563	222.549	835.51	978.667	209.352	540.257	bta-miR-2284y	455.643	370.808	447.961	649.273	438.483	685.789	619.658	514.24	515.447	423.123	512.042	bta-miR-23a	468.885
bta-miR-98	732.21	459.824	390.016	467.572	348.479	602.812	485.563	523.681	746.045	503.049	525.925	bta-miR-148b	376.135	356.721	190.127	707.619	305.281	186.997	698.714	618.384	338.901	458.462	423.734	bta-miR-2284x	922.721	368.104	503.855	400.483	615.086	483.95	858.402	382.918	140.658	536.817	521.299	bta-miR-199b	666.868	333.814	423.04	612.502	453.691	684.181	593.866	387.382	152.558	807.499	511.54	bta-miR-181b	491.037
bta-miR-148b	653.392	308.787	314.835	425.337	214.172	603.542	419.583	527.315	767.44	549.418	478.382	bta-miR-142-3p	277.152	127.944	172.843	474.85	169.717	88.1849	1381.99	1125.89	32.1694	366.798	421.754	bta-miR-2284y	922.721	365.698	503.855	397.054	615.086	481.383	858.402	381.191	139.744	520.568	518.57	bta-miR-195	549.185	353.33	449.176	599.895	489.808	569.213	600.479	587.261	470.311	363.683	503.234	bta-miR-2284x	433.442
bta-miR-28	333.55	399.926	448.775	556.735	686.35	634.194	396.842	528.223	328.371	256.501	456.947	bta-miR-320a	372.775	220.691	281.839	905.214	371.494	185.64	343.745	456.325	406.981	389.75	393.446	bta-miR-1468	663.089	466.266	444.218	561.636	312.394	471.113	873.662	490.596	133.503	749.918	516.64	bta-miR-19b	360.893	274.101	500.233	954.998	354.842	682.574	634.207	323.643	502.809	236.438	482.474	bta-miR-2284y	426.796
bta-miR-320a	683.091	320.664	463.657	639.499	379.904	523.264	325.417	391.058	434.418	362.81	452.378	bta-miR-150	107.15	98.2172	161.378	1095.57	119.185	76.2008	630.667	1315.67	98.7527	215.101	391.789	bta-miR-155	1428.91	540.849	385.346	440.943	299.781	304.234	513.769	216.795	29.8365	931.149	509.161	bta-miR-221	508.751	280.218	556.152	848.888	397.296	672.122	704.968	373.768	89.3682	376.011	480.754	bta-miR-6119-5p	391.353
bta-miR-199a-5p	669.384	214.55	220.667	272.182	252.602	561.944	313.566	441.019	668.371	637.18	425.146	bta-miR-200c	284.389	467.067	108.82	1088.33	284.371	87.0543	660.13	361.79	2.24438	554.931	389.912	bta-miR-19b	523	416.704	676.649	390.882	1397.04	341.461	619.321	170.73	59.2163	472.449	506.745	bta-miR-23a	508.147	309.929	497.802	466.468	503.749	494.444	589.237	572.409	324.072	418.279	468.454	bta-miR-429	558.97
bta-miR-2284x	332.407	254.569	320.993	331.908	320.257	614.489	481.72	510.964	407.906	427.048	400.226	bta-miR-28	364.35	320.336	277.43	579.337	418.541	314.752	380.224	545.173	232.667	458.39	389.12	bta-miR-6119-5p	1113.24	486.475	380.759	779.708	561.726	375.265	612.963	156.334	71.09	354.336	489.19	bta-miR-1468	587.809	233.029	467.411	515.846	534.164	532.23	505.249	314.98	349.348	570.181	461.025	bta-miR-19b	373.631
bta-miR-2284y	327.838	254.569	320.993	331.908	320.257	614.489	478.196	507.785	407.906	423.203	398.714	bta-miR-221	340.16	314.152	117.815	1205.23	235.233	137.478	449.674	378.138	205.735	322.831	370.645	bta-miR-181c	1090.83	346.932	308.889	467.687	440.456	475.392	554.464	346.354	254.98	376.209	466.219	bta-miR-155	359.686	252.545	936.645	490.632	351.04	406.007	657.353	711.644	140.823	287.072	459.345	bta-miR-221	376.585
bta-miR-142-3p	420.364	238.82	329.717	273.035	68.0545	804.236	481.399	623.603	51.1627	427.275	371.767	bta-miR-181c	407.872	279.907	307.236	325.877	449.557	371.281	423.017	385.957	155.61	474.456	358.077	bta-miR-28	1031.06	399.381	379.994	666.557	404.559	408.641	481.977	302.016	266.093	289.344	462.962	bta-miR-6119-5p	394.086	390.615	412.708	647.172	375.752	686.593	670.579	300.128	283.451	254.93	441.601	bta-miR-181c	507.282
bta-miR-181c	222.747	306.205	338.954	322.949	493.195	451.015	422.466	514.598	313.953	303.548	368.963	bta-miR-6119-5p	358.82	166.708	190.656	716.93	364.176	131.373	496.676	492.575	100.997	491.526	351.044	bta-miR-200c	517.396	300.258	561.199	374.424	492.845	438.165	850.772	373.417	14.0049	653.054	457.553	bta-miR-181c	561.255	394.402	358.004	339.345	492.977	556.35	461.602	711.025	120.06	342.549	433.757	bta-miR-200c	557.493
bta-miR-6119-5p	380.384	271.092	318.427	390.354	266.213	553.186	268.725	356.539	158.604	334.084	329.761	bta-miR-2284x	271.105	256.601	195.418	486.229	336.994	214.583	538.066	595.639	258.852	348.508	350.2	bta-miR-486	1425.17	464.341	282.128	310.649	377.395	267.435	485.792	252.208	180.389	435.578	448.109	bta-miR-320a	458.66	295.364	372.592	793.206	459.393	406.811	367.694	279.088	528.987	333.743	429.554	bta-miR-155	338.188
bta-miR-181b	429.502	186.15	242.22	287.966	182.146	465.611	264.882	366.986	343.255	395.382	316.41	bta-miR-2284y	271.105	255.65	194.007	486.229	336.994	213.905	538.066	595.639	256.607	348.508	349.671	bta-miR-320a	1161.81	293.521	457.216	507.461	505.457	296.532	495.966	235.797	149.03	288.719	439.151	bta-miR-133a	636.089	585.194	384.14	102.959	509.451	103.713	546.251	917.711	76.7302	325.818	418.806	bta-miR-320a	321.205
bta-let-7e	279.862	311.369	363.844	465.439	446.558	226.237	218.439	201.206	374.418	220.536	310.791	bta-miR-181b	196.932	277.767	202.473	567.957	314.69	196.946	352.163	825.934	216.209	332.155	348.323	bta-miR-199a-5p	618.261	326.242	352.469	362.081	469.561	286.69	548.105	571.498	211.443	599.935	434.628	bta-miR-28	474.955	325.95	366.513	328.839	408.068	357.768	429.197	460.403	478.436	265.938	389.607	bta-miR-486	504.329
bta-miR-221	531.166	163.946	217.331	264.502	140.112	467.07	343.033	297.495	181.395	314.632	292.068	bta-miR-196b	426.118	352.203	268.611	731.413	274.613	389.37	1.40304	0	175.81	417.363	303.69	bta-miR-221	571.564	382.059	497.739	401.169	617.026	383.823	724.873	217.371	46.8859	446.826	428.933	bta-miR-150	241.4	149.43	732.419	210.121	280.705	256.468	740.018	467.828	233.802	102.589	341.478	bta-miR-199a-5p	429.012
bta-miR-155	390.664	141.484	191.159	188.565	54.0433	349.573	190.894	275.694	851.161	264.87	289.811	bta-miR-19b	547.12	151.25	149.914	536.921	162.747	70.0957	459.496	351.129	148.129	316.376	289.318	bta-miR-429	491.246	585.118	364.703	595.924	263.885	405.645	642.212	422.938	10.047	431.203	421.292	bta-miR-107	261.919	187.588	302.693	353.003	300.982	274.959	345.21	233.295	786.259	202.535	324.844	bta-miR-28	317.513
bta-miR-19b	546.016	207.838	288.406	276.874	105.284	344.464	276.092	266.61	179.534	321.643	281.276	bta-miR-130a	363.368	151.012	164.2	386.914	269.037	139.513	301.654	364.634	273.814	405.027	281.917	bta-miR-425-5p	1120.71	321.43	303.537	521.177	324.036	338.466	601.517	152.591	24.2041	381.833	408.95	bta-miR-199a-5p	295.112	142.148	243.734	312.029	366.247	375.456	316.111	294.559	522.668	366.325	323.439	bta-miR-425-5p	318.251
bta-miR-342	514.032	155.426	201.679	225.254	82.8664	353.952	326.378	364.261	232.092	338.608	279.455	bta-miR-342	281.856	111.297	133.688	530.714	172.156	84.3409	660.13	427.183	124.937	281.805	280.811	bta-miR-342	442.682	200.172	355.528	299.677	702.4	291.397	891.466	187.428	70.7855	621.807	406.334	bta-miR-342	271.575	159.334	351.926	370.863	287.042	449.421	490.039	240.102	302.407	230.274	315.298	bta-miR-342	383.231
bta-miR-107	406.656	169.885	231.7	296.925	187.75	331.328	247.586	269.789	397.208	228.905	276.773	bta-miR-107	217.039	204.758	133.512	740.724	261.022	121.198	286.22	319.854	218.453	275.636	277.842	bta-miR-92b	1722.16	411.892	141.447	407.341	106.718	215.232	489.607	177.352	17.0494	289.968	397.877	bta-miR-15a	278.214	157.003	289.929	313.08	244.587	373.044	466.231	202.973	556.971	177.439	305.947	bta-miR-15a	346.311
bta-miR-92b	413.51	119.797	146.512	270.048	55.0441	460.502	143.811	267.518	593.952	231.167	270.186	bta-let-7e	269.813	175.745	389.072	366.224	260.673	191.972	195.023	366.055	233.416	319.532	276.752	bta-miR-15a	655.618	240.591	295.891	456.029	293.96	291.825	759.209	153.455	30.1409	356.836	353.356	bta-miR-29c	290.284	243.224	257.106	314.13	268.666	418.066	514.508	349.015	139.92	214.423	300.934	bta-miR-146b	165.402
bta-miR-196a	565.435	135.804	154.98	329.348	29.6237	549.537	240.54	363.352	1.39535	277.536	264.755	bta-miR-15a	191.712	178.123	86.0685	746.931	196.551	65.5734	411.091	376.006	100.997	307.554	266.061	bta-miR-107	549.15	254.064	355.528	315.449	402.619	258.449	423.478	176.488	85.5515	363.086	318.386	bta-miR-339a	238.986	141.274	211.52	279.46	248.389	274.959	358.436	227.107	733.902	172.595	288.663	bta-miR-107	340.403
bta-miR-130a	338.119	199.834	206.298	279.434	203.963	306.515	272.889	265.247	241.395	292.465	260.616	bta-miR-155	90.9196	134.603	112.877	827.624	106.291	85.4715	293.937	626.914	118.204	137.567	253.441	bta-miR-146b	169.975	153.497	161.325	325.05	559.786	223.79	405.674	54.9905	30.7498	949.897	303.473	bta-miR-339b	238.986	141.274	211.52	279.46	248.389	274.959	358.436	227.107	733.902	172.595	288.663	bta-miR-130a	309.39
bta-let-7d	315.273	205.256	249.405	412.538	249	312.353	176.161	198.481	259.069	175.75	255.329	bta-miR-497	286.818	192.392	127.163	499.678	199.338	118.936	242.024	303.506	95.0121	400.508	246.538	bta-miR-222	702.314	235.779	237.783	289.39	263.885	220.366	358.621	147.121	19.1806	228.725	270.317	bta-let-7e	348.22	257.206	224.284	354.053	293.378	185.718	191.122	198.023	360.181	362.802	277.499	bta-let-7e	178.693
bta-miR-15a	373.53	124.444	199.626	227.813	111.69	403.578	225.806	343.822	236.744	211.941	245.899	bta-miR-92b	71.4848	175.982	75.4863	774.863	154.731	78.2358	152.931	639.708	150.373	184.618	245.842	bta-miR-130a	386.646	239.148	231.666	302.42	337.618	209.669	305.21	171.881	105.798	359.961	265.002	bta-let-7d	327.097	201.57	246.774	421.292	205.301	236.368	257.254	158.418	334.905	335.504	272.448	bta-let-7d	158.756
bta-miR-150	536.878	130.641	244.53	212.029	31.4252	378.765	176.801	347.001	96.744	253.56	240.837	bta-miR-29c	320.932	180.263	167.904	378.638	235.233	198.981	336.73	172.721	116.708	311.857	241.997	bta-let-7e	474.436	237.223	246.193	365.509	225.079	176.293	156.42	216.795	186.782	228.725	251.346	bta-miR-152	185.878	127.583	143.445	199.615	191.361	201.797	173.266	222.775	961.385	218.386	262.549	bta-miR-301a	261.394
bta-miR-222	349.542	127.801	181.152	329.348	124.3	483.126	201.144	208.928	100.465	187.965	229.377	bta-let-7d	244.589	116.053	185.894	455.193	236.976	111.927	242.726	309.192	117.456	334.235	235.424	bta-let-7d	515.528	190.067	214.081	335.336	233.81	202.823	320.47	126.392	74.439	193.729	240.668	bta-miR-181b	221.485	190.793	299.654	244.791	303.516	233.152	312.144	240.102	337.613	193.289	257.654	bta-miR-222	231.12
bta-miR-497	171.344	177.372	234.266	296.499	187.951	323.3	224.845	235.271	114.418	180.048	214.531	bta-miR-222	190.109	170.988	69.6661	717.964	144.625	76.653	220.979	381.692	86.0346	247.305	230.602	bta-miR-301a	388.514	230.005	204.142	339.451	239.631	250.747	316.655	141.939	70.4811	206.228	238.779	bta-miR-669	248.039	175.063	198.756	430.747	166.649	362.592	273.126	281.563	130.893	290.154	255.758	bta-miR-339a	186.077
bta-miR-301a	214.751	189.248	225.799	228.24	204.164	294.108	207.549	233.454	146.511	186.155	212.998	bta-miR-204	152.17	102.736	81.8356	695.205	94.4418	91.3505	130.483	97.3778	501.993	141.369	208.896	bta-miR-339a	424.003	150.129	220.198	181.726	357.991	207.102	412.033	117.179	52.6705	202.478	232.551	bta-miR-425-5p	209.415	168.655	305.732	259.499	278.804	340.885	430.52	198.641	223.872	139.573	255.56	bta-miR-339b	186.077
bta-miR-425-5p	275.293	117.99	178.586	237.626	82.6662	419.633	176.161	271.152	119.069	201.762	207.994	bta-miR-425-5p	141.677	107.968	88.5377	399.329	134.519	65.3472	353.566	382.403	55.3614	204.558	193.327	bta-miR-339b	422.136	150.129	220.198	181.726	357.991	207.102	412.033	117.179	52.6705	202.478	232.364	bta-miR-222	322.269	163.12	280.811	472.772	185.025	302.294	343.887	136.759	43.33	216.184	246.645	bta-miR-29c	172.786
bta-miR-339a	277.577	108.179	129.834	156.568	192.754	325.489	258.156	277.965	159.069	152.453	203.804	bta-miR-301a	279.582	146.018	130.69	262.771	211.536	116.901	244.129	172.721	77.8052	289.981	193.213	bta-miR-29c	276.443	189.586	268.366	207.099	300.752	259.305	298.851	179.655	158.925	131.861	227.084	bta-miR-146b	109.234	148.847	278.988	156.54	439.117	416.458	236.092	368.817	169.709	139.133	246.293	bta-miR-92b	327.112
bta-miR-339b	277.577	108.179	129.834	156.568	192.754	325.489	258.156	277.965	159.069	152.226	203.782	bta-miR-339a	161.526	87.9912	62.7877	432.434	162.398	100.847	281.31	193.334	103.99	214.886	180.15	bta-miR-497	373.571	201.134	230.137	239.33	209.556	158.749	340.817	172.169	52.3661	181.23	215.906	bta-miR-193b	123.718	68.7436	79.624	139.73	66.5328	98.0848	107.795	175.745	1284.55	103.029	224.756	bta-miR-497	207.491
bta-miR-29c	209.04	142.001	173.198	179.179	206.365	188.288	237.337	202.115	275.813	101.334	191.467	bta-miR-339b	161.526	87.9912	62.7877	432.434	162.398	100.847	281.31	193.334	103.99	214.886	180.15	bta-miR-1388-5p	181.182	64.9596	116.98	152.924	341.499	163.456	569.724	174.185	14.4616	374.334	215.371	bta-miR-130a	252.867	184.676	173.228	220.627	239.518	269.331	220.22	188.74	256.369	179.64	218.522	bta-miR-223	331.542
bta-miR-146b	301.565	166.012	76.9768	95.1355	65.0521	291.919	180.645	134.44	261.395	329.334	190.247	bta-miR-669	199.775	110.584	75.31	450.021	164.489	65.7995	177.485	154.951	114.463	228.585	174.146	bta-miR-484	381.043	151.091	174.323	196.813	186.272	158.749	356.078	109.693	37.2956	227.475	197.883	bta-miR-301a	258.298	161.081	194.501	257.398	233.815	259.683	322.063	210.399	145.336	141.334	218.391	bta-miR-532	202.322
bta-miR-204	415.795	109.728	62.8644	77.6443	142.514	51.8156	125.555	99.0135	731.161	57.4525	187.354	bta-miR-152	149.224	138.883	99.1199	395.191	103.154	0	171.171	263.702	274.562	132.833	172.784	bta-miR-532	242.821	179	233.196	118.636	240.601	163.456	297.579	120.634	52.0616	248.098	189.608	bta-miR-30f	153.893	149.139	108.191	54.6314	140.036	81.2013	107.795	168.319	1057.07	137.372	215.765	bta-miR-1388-5p	251.057
bta-miR-152	267.297	116.182	128.038	124.145	126.301	144.5	198.581	162.146	293.488	180.953	174.163	bta-miR-30f	107.408	104.163	54.4983	532.783	92.6994	85.6976	91.1976	228.163	265.585	94.8195	165.701	bta-miR-223	203.596	205.946	135.33	281.161	75.673	192.981	415.848	37.716	1.37004	340.588	189.021	bta-miR-92b	249.849	79.5212	319.712	235.335	158.412	143.107	249.318	137.378	129.99	209.14	191.176	bta-miR-21-3p	175.001
bta-miR-532	244.451	115.924	156.776	165.954	73.2587	186.828	139.327	138.528	256.744	176.203	165.399	bta-miR-532	100.999	115.102	74.4281	431.399	103.503	62.6339	159.947	270.099	200.498	130.61	164.922	bta-miR-17-5p	313.8	183.812	192.673	177.611	209.556	156.61	306.481	71.9771	16.2883	239.349	186.816	bta-miR-532	169.584	161.081	214.559	259.499	138.768	184.914	203.687	134.903	186.861	177.439	183.129	bta-miR-484	231.12
bta-miR-669	347.257	95.0114	92.3721	159.128	57.0457	179.53	157.584	124.448	264.185	174.846	165.141	bta-miR-451	72.8804	25.4461	7.58391	129.316	32.7584	30.0733	133.289	30.5638	960.595	82.9133	150.542	bta-miR-20a	237.218	190.548	234.725	150.181	223.138	159.177	340.817	76.0078	25.1174	204.353	184.128	bta-miR-497	205.19	160.79	170.796	171.248	154.61	151.951	239.398	149.136	159.779	124.603	168.75	bta-miR-378c	197.892
bta-miR-1388-5p	201.044	61.964	114.439	110.067	26.4212	318.921	153.1	269.789	39.9999	351.727	164.747	bta-miR-146b	19.9	75.1493	80.2483	410.709	71.4412	70.774	282.713	250.197	145.885	56.8773	146.389	bta-miR-669	242.821	96.7176	282.893	80.2338	369.633	156.61	259.428	121.209	67.1321	163.732	184.041	bta-miR-20a	105.009	74.278	251.028	209.07	148.273	189.738	262.544	156.562	158.877	116.238	167.162	bta-miR-20a	214.137
bta-miR-484	335.834	96.0442	86.7272	141.637	71.2571	253.24	128.758	169.867	143.721	156.976	158.406	bta-miR-484	75.6199	88.229	47.2671	403.467	124.064	60.1466	162.753	226.741	62.0945	111.746	136.213	bta-miR-152	113.939	122.701	234.725	138.523	224.108	132.648	178.039	228.311	182.672	207.477	176.314	bta-miR-484	140.012	98.4548	169.581	221.677	162.213	187.326	215.591	116.957	103.812	137.372	155.3	bta-miR-17-5p	163.925
bta-miR-183	156.494	41.0511	35.1527	57.5933	5.80465	104.361	43.88	67.2202	828.37	148.381	148.831	bta-miR-361	83.7349	76.5761	53.4401	316.566	84.684	64.2167	168.365	116.569	109.975	113.826	118.795	bta-miR-652	263.368	86.6128	162.09	139.895	191.123	95.4208	260.7	82.3418	18.4195	220.601	152.057	bta-miR-21-3p	110.441	81.5602	182.953	296.27	121.026	193.758	214.929	144.185	60.4815	131.208	153.681	bta-miR-669	151.372
bta-miR-30f	384.953	113.859	106.485	104.948	133.707	86.116	119.149	123.086	237.674	75.5478	148.552	bta-miR-374a	135.113	73.4846	59.613	229.666	59.244	64.4428	185.201	109.461	123.441	147.68	118.735	bta-miR-106b	254.028	127.032	153.68	202.299	187.242	113.392	247.983	40.5951	14.9182	174.981	151.615	bta-miR-374a	109.837	85.9295	122.171	170.198	127.363	257.272	180.541	178.839	141.725	122.402	149.628	bta-miR-152	158.756
bta-miR-361	271.866	84.9423	70.3054	78.9241	56.8456	147.419	130.039	165.325	189.302	123.953	131.892	bta-miR-196a	124.827	162.903	51.8528	518.3	96.1843	49.067	0	3.55393	5.98501	168.265	118.094	bta-miR-21-3p	233.482	130.4	133.801	150.181	177.54	116.388	231.451	60.7487	3.9579	222.476	146.043	bta-miR-17-5p	100.181	62.3353	183.561	179.653	141.303	195.366	249.979	123.764	92.979	113.596	144.272	bta-miR-204	67.1946
bta-miR-223	261.585	89.3314	97.7605	77.6443	14.4115	351.762	108.259	222.553	19.0697	75.3216	131.77	bta-miR-490	215.54	161.951	80.6011	6.20718	131.034	129.79	115.751	85.2944	0	233.749	115.992	bta-miR-769	382.911	102.973	121.568	151.553	200.824	135.215	165.322	65.3552	21.0073	112.488	145.922	bta-miR-361	126.132	72.5303	123.995	129.224	134.967	162.403	165.33	137.378	229.288	102.148	138.339	bta-miR-652	106.33
bta-miR-490	43.4071	167.045	155.493	136.091	184.948	62.7625	187.051	169.413	103.256	59.7144	126.918	bta-miR-1388-5p	66.9363	38.2881	58.7312	168.628	104.2	40.7007	302.355	259.437	33.6657	82.4112	115.535	bta-miR-378c	220.407	114.04	170.5	104.235	143.585	137.782	212.375	87.8121	58.3029	205.603	145.464	bta-miR-32	106.82	81.5602	129.465	117.668	119.125	183.306	208.977	107.056	257.272	50.1935	136.144	bta-miR-106b	121.098
bta-miR-20a	201.044	82.1023	85.1876	97.2686	26.8215	163.475	134.523	146.703	74.4184	137.072	114.861	bta-miR-193b	107.512	49.941	65.9624	304.152	61.6834	102.43	46.3003	31.9854	273.066	99.1947	114.223	bta-miR-361	268.971	107.785	139.153	111.093	146.495	91.5697	232.722	84.3572	69.2632	179.355	143.076	bta-miR-204	149.668	106.611	77.8005	130.275	165.382	68.3378	88.617	240.721	228.385	92.4618	134.826	bta-miR-32	149.157
bta-miR-193b	228.459	92.6878	67.9961	61.0062	151.121	55.4646	171.677	84.4794	193.953	35.9644	114.281	bta-miR-32	86.6812	41.6175	37.5668	326.912	74.9262	35.5001	180.992	166.324	31.4213	105.148	108.709	bta-miR-128	366.1	217.976	81.8096	154.296	84.4045	111.253	183.126	71.4013	17.6583	139.36	142.738	bta-miR-106b	98.974	47.1884	150.739	140.781	129.897	196.17	197.074	118.195	90.2709	66.4844	123.577	bta-miR-9-5p	90.8234
bta-miR-21-3p	141.644	65.8367	83.6481	93.0025	47.0377	158.366	101.853	128.99	146.976	133.453	110.081	bta-miR-20a	69.8825	99.6441	34.9212	233.804	55.759	34.8217	256.055	172.01	38.9026	72.2981	106.81	bta-miR-15b	442.682	95.7553	99.3948	206.413	72.7625	79.5886	199.658	44.9137	12.6348	153.733	140.754	bta-miR-451	108.027	36.7021	21.8814	61.9856	159.045	216.269	108.457	35.2728	392.678	92.4618	123.278	bta-miR-769	137.343
bta-miR-128	137.075	69.9677	95.7078	190.271	50.8407	196.315	72.3861	96.7425	59.9999	75.774	104.508	bta-miR-421	64.9204	76.814	60.8476	243.115	113.609	49.067	118.557	150.687	53.117	124.155	105.489	bta-miR-32	207.332	101.529	118.509	176.926	136.793	153.615	225.092	61.3245	9.28584	164.357	135.476	bta-miR-769	84.49	76.8996	105.76	176.501	130.531	147.127	140.861	107.675	85.7573	84.0962	113.97	bta-miR-361	124.79
bta-miR-378c	194.19	85.7168	101.866	100.255	66.8536	136.472	96.408	116.273	30.2325	114.905	104.317	bta-miR-128	70.3477	89.1803	50.6182	211.044	121.276	55.6243	101.72	238.114	22.4438	85.567	104.594	bta-miR-204	78.45	85.6504	171.265	74.7477	222.168	62.0449	155.148	112.86	216.314	169.357	134.801	bta-miR-197	100.181	76.6083	75.3693	142.882	123.561	139.891	139.539	126.239	79.4384	92.9021	109.661	bta-miR-138	39.8737
bta-miR-421	137.075	74.8731	88.0101	119.453	71.4573	146.689	72.7064	90.3839	109.302	83.6906	99.3641	bta-miR-652	111.285	55.8863	32.4521	205.872	83.6385	22.8376	178.186	124.388	38.9026	114.759	96.8206	bta-miR-2285k	207.332	71.215	69.5764	87.0913	117.39	71.8865	209.832	99.6163	37.4478	342.463	131.385	bta-miR-421	114.665	96.9984	102.113	136.578	96.9479	141.499	126.312	99.6301	82.1465	94.2229	109.111	bta-miR-374a	118.144
bta-miR-17-5p	162.206	64.2876	66.9698	82.337	25.6205	151.798	96.0877	133.078	71.6277	122.369	97.6381	bta-miR-106b	101.257	47.0872	23.8099	223.459	79.1081	25.0988	206.247	86.0052	43.3913	118.058	95.3521	bta-miR-30f	216.671	122.701	117.745	99.435	157.167	115.532	130.986	135.029	78.3969	107.488	128.115	bta-miR-19a	64.5745	56.5096	122.171	283.663	69.7011	162.403	132.264	55.075	76.7302	45.7906	106.888	bta-miR-30f	126.267
bta-miR-139	179.34	65.0622	88.2667	88.7363	76.8616	74.4393	135.484	99.9219	115.814	46.3691	97.0294	bta-miR-423-5p	98.1559	24.4949	66.4915	117.936	320.963	16.9586	59.6292	102.353	44.8876	94.1022	94.5973	bta-miR-374a	104.6	101.048	129.978	116.579	146.495	107.402	179.311	82.3418	79.6147	177.481	122.485	bta-miR-423-5p	131.563	78.356	52.2722	214.323	67.1665	99.6927	85.9717	51.3621	188.666	74.85	104.422	bta-miR-128	115.929
bta-miR-374a	182.767	72.8077	65.1737	58.8731	45.8367	127.714	93.5254	104.918	88.3719	107.893	94.7881	bta-miR-17-5p	50.4994	68.2526	19.5771	222.424	54.0165	20.3504	240.621	135.049	41.147	71.3656	92.3304	bta-miR-197	306.328	91.9058	116.98	72.0047	144.555	111.253	200.93	41.4588	34.86	89.3653	120.964	bta-miR-1388-5p	85.697	43.4017	83.8787	99.8073	160.946	204.209	177.234	66.2138	57.7734	56.3576	103.552	bta-miR-2285k	120.36
bta-miR-451	416.937	32.2729	17.7047	79.7773	42.2338	99.9822	128.117	37.6978	40.9301	42.0715	93.7724	bta-miR-378c	64.817	59.2157	53.7928	143.8	65.1684	42.9619	138.901	176.275	83.7902	86.2126	91.4934	bta-miR-196b	1.86786	209.314	1.52915	4.80031	0.970166	0	1.27171	628.504	332.92	1.8748	118.305	bta-miR-1839	94.7495	72.5303	123.995	149.186	79.8394	67.5338	115.07	66.8326	133.601	130.767	103.41	bta-miR-15b	77.5322
bta-miR-106b	156.494	44.9239	64.4039	86.1766	39.2314	153.257	105.696	142.162	61.3952	76.0001	92.9741	bta-miR-338	54.6861	27.3486	29.101	418.985	35.1979	27.1338	54.7186	68.9463	89.7752	82.4112	88.8304	bta-miR-19a	138.221	105.86	159.032	102.178	287.169	74.8818	138.616	30.5183	8.98139	103.739	114.92	bta-miR-652	123.718	77.1909	99.6819	157.591	110.254	136.676	111.763	74.2585	42.4273	85.8574	101.942	bta-miR-451	70.8866
bta-miR-652	158.779	51.8948	60.8116	102.388	27.0217	109.47	124.594	104.464	46.0464	125.762	91.1231	bta-miR-21-3p	72.8804	40.1906	41.7997	146.903	75.6232	19.8981	144.513	223.898	14.2144	100.055	87.9976	bta-miR-9-5p	203.596	99.6047	136.094	130.98	95.0763	96.2766	89.0195	103.359	72.1556	88.7403	111.49	bta-miR-378c	102.595	92.3378	151.346	127.123	104.552	123.812	132.926	63.7385	14.4433	99.0662	101.194	bta-miR-421	123.313
bta-miR-32	151.925	52.6694	80.0558	88.3097	43.2346	151.068	67.2614	109.006	93.9533	71.4763	90.8959	bta-miR-9-5p	98.8796	84.424	61.024	83.797	92.6994	87.2804	120.661	93.113	35.9101	105.793	86.3582	bta-miR-421	199.861	122.701	79.5159	142.638	69.852	79.1607	195.843	78.8869	27.8575	94.9897	109.131	bta-miR-128	82.6795	87.3859	127.034	161.793	73.5029	98.0848	138.877	66.8326	88.4655	81.0141	100.567	bta-miR-2890	74.5786
bta-miR-197	235.312	54.993	53.6271	80.204	52.0417	121.146	65.0193	89.0213	81.8603	64.2382	89.7464	bta-miR-139	123.38	50.6544	45.8562	168.628	78.4111	53.5893	98.2128	76.0542	56.8576	104.144	85.5787	bta-miR-1839	125.146	116.446	113.922	82.9768	91.1956	79.5886	123.356	95.0098	30.5976	145.609	100.385	bta-miR-2285k	73.627	34.3718	83.2709	78.7953	41.187	172.05	117.054	94.0607	198.596	110.514	100.353	bta-miR-1307	106.33
bta-miR-1839	107.376	57.3167	67.9961	84.4701	54.0433	107.28	69.1831	69.9453	166.511	95.6788	87.98	bta-miR-197	49.569	55.6485	28.3956	251.391	55.759	47.0319	84.8839	116.569	73.3164	59.1008	82.1665	bta-miR-193b	328.743	72.6585	87.9262	98.0635	106.718	53.9149	33.0644	58.7333	101.535	35.6211	97.6978	bta-miR-183	61.557	49.5187	77.1927	148.135	52.5926	177.678	92.5849	105.2	28.8867	187.125	98.047	bta-miR-490	101.161
bta-miR-769	71.9645	62.4803	74.924	84.8967	67.2539	150.338	81.9948	113.548	67.9068	93.643	86.895	bta-miR-450b	41.1438	49.7031	26.2791	292.772	50.1831	29.395	40.6882	88.1375	79.3014	83.2719	78.0875	bta-miR-139	155.032	63.0349	85.6325	105.607	136.793	87.2908	92.8346	88.6758	67.741	64.368	94.701	bta-miR-365-3p	65.7815	44.5668	49.841	63.0362	43.7216	41.8066	52.9057	71.7832	459.479	68.6859	96.1607	bta-miR-19a	73.1018
bta-miR-450b	115.372	59.8985	71.3318	77.6443	48.8391	123.336	63.4179	72.2163	60.9301	143.631	83.6616	bta-miR-769	70.6578	42.8065	40.036	131.385	80.5021	39.344	142.409	110.172	33.6657	81.4788	77.2457	bta-miR-490	104.6	84.6881	108.57	68.5759	102.838	90.7139	63.5853	124.089	83.7248	64.9929	89.6377	bta-miR-223	62.764	36.4108	98.4663	134.477	50.058	151.147	251.963	79.209	44.2327	41.3876	95.0116	bta-miR-1839	88.6082
bta-miR-423-5p	92.5257	44.9239	79.2861	164.247	133.707	74.4393	52.5279	53.5945	80.4649	40.0358	81.5753	bta-miR-1839	48.4836	65.8745	39.6832	105.522	61.6834	39.7962	74.3611	135.049	73.3164	61.1091	70.4879	bta-miR-196a	140.089	303.145	22.9373	194.07	3.88067	14.1206	36.8795	153.455	12.0259	3.74959	88.4352	bta-miR-331-3p	54.315	106.902	69.2911	102.959	72.8693	50.6503	90.601	87.2537	269.91	43.1488	94.79	bta-miR-197	107.807
bta-miR-15b	159.921	35.3711	54.1403	69.1119	26.4212	82.4671	101.853	100.376	48.372	74.8692	75.2903	bta-miR-708	11.6299	11.8907	7.23117	395.191	11.8488	11.5319	29.4638	14.2157	169.077	25.6773	68.7757	bta-miR-29b	85.9214	50.5241	115.451	63.7756	170.749	82.5839	134.801	49.8082	36.3822	93.1149	88.3111	bta-miR-490	167.17	128.749	116.093	8.40483	83.6413	18.4914	108.457	173.889	14.4433	110.514	92.9851	bta-miR-193b	46.5193
bta-miR-365-3p	181.625	63.2549	51.831	47.3545	76.061	31.3813	108.259	49.9609	92.5579	29.4048	73.169	bta-miR-381	64.7137	33.294	30.3356	173.801	59.244	34.1434	47.0018	56.1521	69.5758	110.025	67.8287	bta-miR-423-5p	289.518	41.3817	59.6369	102.178	100.897	41.078	72.4873	51.2477	17.9628	53.1192	82.9507	bta-miR-29b	94.146	41.3627	98.4663	79.8459	69.7011	129.44	150.12	115.101	79.4384	62.9621	92.0583	bta-miR-29b	78.2706
bta-miR-1307	85.672	43.3748	38.745	70.3918	36.229	116.768	79.1122	99.4677	73.0231	59.9406	70.2724	bta-miR-365-3p	49.6724	49.941	51.5	162.421	41.4708	51.102	39.2851	29.1423	106.982	55.156	63.6673	bta-miR-1307	177.446	75.0644	58.1078	69.2616	71.7923	73.1702	118.269	40.3072	17.9628	77.4916	77.8873	bta-miR-2957	57.936	41.0714	43.155	67.2386	60.1964	68.3378	62.1642	97.7737	268.105	70.4471	83.6425	bta-miR-423-5p	39.1353
bta-miR-1271	62.8261	22.2038	17.9612	15.7848	6.60529	28.4621	23.7016	21.8011	156.279	262.381	61.8006	bta-miR-374b	102.033	26.3974	23.2808	134.489	25.7885	32.7867	109.437	44.0688	61.3464	67.636	62.7263	bta-miR-331-3p	121.411	48.5994	104.747	37.031	157.167	63.7565	105.552	64.4915	25.5741	40.6206	76.8949	bta-miR-1307	75.4375	45.4407	74.7614	71.441	87.4432	86.0252	152.104	79.8279	62.2869	92.0215	82.6789	bta-miR-374b	61.2874
bta-miR-410	52.5455	41.3093	47.2124	68.6853	79.6638	78.0883	54.1294	60.8615	55.8138	54.512	59.2821	bta-miR-223	25.0688	20.9276	35.9795	68.279	3.83343	11.5319	137.498	244.511	5.23689	45.8318	59.8697	bta-miR-132	80.3178	50.5241	77.2221	84.3483	75.673	53.0591	148.79	15.5471	3.9579	159.358	74.8797	bta-miR-15b	103.199	23.0116	100.29	86.1495	80.4731	71.5536	128.296	88.4914	29.7894	61.6412	77.2894	bta-miR-2332	104.853
bta-miR-9-5p	46.834	44.6657	53.6271	66.5522	29.2234	108.01	68.5426	81.3001	16.7441	70.5716	58.6071	bta-miR-29b	70.296	34.9587	39.8596	63.1064	46.3497	34.5956	169.066	47.6227	32.1694	58.7422	59.6767	bta-miR-374b	69.1107	39.9381	94.8074	61.0325	127.092	57.7659	109.367	32.5337	29.532	72.4921	69.3671	bta-miR-139	98.974	70.2	88.1334	25.2145	85.5422	29.747	76.0519	92.8231	119.158	71.7679	75.7612	bta-miR-139	62.0258
bta-miR-381	76.5336	38.7275	51.5744	47.3545	91.073	43.058	56.3714	61.3157	46.9766	65.143	57.8128	bta-miR-15b	40.0067	32.1049	23.6336	107.591	33.4554	18.0892	162.051	89.5591	20.9475	67.1339	59.4573	bta-miR-450b	98.9964	68.3279	58.8723	63.7756	52.389	59.0496	132.257	73.4167	9.74252	74.9918	69.1819	bta-miR-153	48.8835	41.9452	52.2722	138.68	24.7122	165.619	91.9236	82.922	0	65.1635	71.2121	bta-miR-132	67.933
bta-miR-29b	65.1107	37.1784	47.469	36.2624	31.0249	59.8434	102.814	69.4911	82.7905	44.3334	57.6318	bta-miR-183	68.1768	83.4728	25.3973	105.522	68.3048	10.8535	48.4049	85.2944	2.99251	82.196	58.0615	bta-miR-1271	93.3928	42.8252	16.0561	14.4009	33.9558	10.2695	31.7927	152.304	106.407	156.858	65.8261	bta-miR-130b	69.4025	46.3145	50.4488	121.87	83.6413	128.636	126.974	17.9458	10.8325	34.7832	69.0848	bta-miR-338	63.5026
bta-miR-331-3p	62.8261	53.7021	51.0613	66.5522	45.8367	61.303	67.5817	70.8537	66.9766	29.1786	57.5872	bta-miR-19a	101.981	25.2083	24.8682	115.867	34.5009	12.8886	116.452	61.1276	18.7032	49.3463	56.0944	bta-miR-181d	87.7893	66.8843	58.1078	52.1177	46.568	58.6217	66.1287	74.5683	63.3264	65.6179	63.973	bta-miR-374b	68.1955	45.4407	44.3706	87.2001	67.8001	88.4371	89.2783	107.056	48.7463	35.2235	68.1748	bta-miR-450b	74.5786
bta-miR-374b	132.506	33.822	36.6923	37.1157	25.6205	63.4923	72.3861	66.766	68.837	31.8929	56.9131	bta-miR-331-3p	125.137	31.6293	27.5137	78.6243	49.1376	27.8121	51.211	41.9364	9.72565	116.122	55.8849	bta-miR-455-5p	97.1285	75.5456	55.814	47.3173	62.0907	53.9149	95.378	35.4127	22.2251	81.2412	62.6068	bta-miR-210	61.557	24.7593	43.7628	116.617	33.5832	80.3974	68.7774	54.4562	70.4113	60.3203	61.4642	bta-miR-183	79.009
bta-miR-19a	146.214	43.3748	53.3706	58.4465	15.2122	65.6817	43.88	45.8732	18.6046	68.3097	55.8967	bta-miR-410	61.3022	43.2822	29.4538	109.66	61.3349	32.7867	31.5684	56.8629	30.6732	74.9519	53.1876	bta-miR-183	46.6964	50.5241	75.693	28.8019	58.21	35.5154	100.465	105.087	1.82672	116.862	61.9681	bta-miR-9-5p	57.936	45.732	51.6644	57.7832	103.918	67.5338	60.8415	95.2984	6.31896	67.365	61.4391	bta-miR-130b	52.4265
bta-miR-181d	37.6957	41.0511	47.9822	46.5012	41.0329	59.8434	65.6599	53.1403	78.1394	65.5954	53.6641	bta-miR-2285k	26.7745	26.1596	22.5754	40.3467	21.9551	14.4714	93.3022	198.309	40.3988	28.9766	51.327	bta-miR-338	67.2428	44.2688	68.0472	58.9752	72.7625	59.9054	94.1063	38.0039	17.5061	77.4916	59.831	bta-miR-450b	49.487	33.4979	66.252	55.682	41.187	75.5735	63.4868	24.134	143.531	58.9994	61.183	bta-miR-181d	65.7178
bta-miR-210	75.3913	18.331	27.1985	38.8221	11.209	83.9267	48.3641	63.1325	118.139	48.1787	53.2693	bta-miR-181d	42.5394	55.6485	41.4469	50.692	29.622	46.8058	45.5988	73.211	61.3464	43.967	49.0878	bta-miR-2332	59.7714	16.8414	116.216	48.6889	29.105	21.3948	55.9551	18.4261	5.32794	224.976	59.6702	bta-miR-7	37.417	24.7593	68.6833	60.935	86.1759	134.264	67.4547	56.3127	5.41625	58.1188	59.9537	bta-miR-331-3p	58.3338
bta-miR-2957	75.3913	37.4366	34.8961	33.7027	40.4324	34.3005	82.9557	53.1403	83.2556	54.9644	53.0476	bta-miR-214	37.9392	19.9764	38.625	76.5553	47.0467	23.9682	62.4353	54.7306	81.5458	41.2415	48.4064	bta-miR-451	63.5071	33.2016	80.2804	47.3173	162.018	71.0307	47.0531	11.8042	12.7871	34.3713	56.3371	bta-miR-381	61.557	31.1676	37.0768	67.2386	65.2655	48.2384	54.2283	42.0798	91.1736	81.4544	57.948	bta-miR-455-5p	71.625
bta-miR-338	71.9645	27.6256	39.2581	52.4739	24.4196	81.7373	48.3641	69.0369	45.1162	60.8454	52.0842	bta-miR-379	15.9717	45.4225	10.4058	144.834	10.1063	26.4555	23.8517	41.9364	125.685	25.8207	47.049	bta-miR-2957	29.8857	30.7957	77.2221	43.8886	98.957	44.0733	53.4117	57.5817	63.1742	61.8683	56.0858	bta-miR-338	45.866	23.3029	49.2331	58.8338	53.8599	67.5338	87.2944	87.2537	47.8436	40.0668	56.1088	bta-miR-2957	40.6121
bta-miR-2285k	74.2491	26.0765	24.1194	25.597	8.00642	59.8434	41.3177	52.2319	66.5115	140.691	51.8644	bta-miR-218	35.4581	29.0133	24.1627	117.936	22.3036	42.5096	47.0018	35.5393	73.3164	42.1021	46.9344	bta-miR-2419-5p	108.336	14.9166	12.9978	55.5465	33.9558	29.5248	114.454	9.50098	9.89475	163.732	55.2859	bta-miR-1271	43.452	27.0896	35.2534	28.3663	12.6729	108.536	32.4047	35.8916	65.8977	160.267	54.9832	bta-miR-365-3p	23.6289
bta-miR-147	74.2491	27.3674	32.5868	55.4602	15.4124	131.363	52.2076	88.1129	3.72092	32.1191	51.26	bta-miR-1307	24.5002	32.5805	14.9914	102.419	56.8045	23.9682	57.5246	83.162	20.1994	36.4359	45.2585	bta-miR-214	104.6	44.2688	62.6952	57.6037	64.031	33.8038	62.3136	31.0941	19.3328	56.8688	53.6612	bta-miR-181d	57.3325	51.2664	60.7817	61.9856	57.6618	41.8066	44.9698	75.4961	18.0542	69.1262	53.8481	bta-miR-218	42.0889
bta-miR-214	57.1147	29.6911	45.4163	52.0472	41.233	59.8434	63.7382	39.5146	71.1626	44.3334	50.4094	bta-miR-2957	56.9604	39.2393	28.7483	73.4517	25.0916	0.226115	61.7338	51.1766	71.8202	40.7394	44.9187	bta-miR-326	125.146	33.6828	43.5808	35.6594	111.569	31.6643	87.7477	21.3052	8.37248	36.871	53.5599	bta-miR-6524	28.968	32.0415	56.5269	86.1495	51.3253	86.8291	58.8576	34.0351	53.2598	36.5444	52.4537	bta-miR-214	42.0889
bta-miR-379	53.6878	28.9165	13.086	29.8632	15.4124	26.2727	43.88	51.7777	147.907	66.2739	47.7077	bta-miR-1271	3.46311	23.068	15.5206	13.4489	14.9852	10.4013	21.0456	152.819	172.817	4.87725	43.2446	bta-miR-365-3p	95.2607	47.1559	65.7535	50.7461	37.8365	34.2317	38.1512	55.5663	52.6705	30.6217	50.7994	bta-miR-664b	41.6415	57.3834	39.5081	30.4675	34.8505	36.9828	44.9698	45.7927	127.282	37.8653	49.6744	bta-miR-1271	31.0129
bta-miR-132	71.9645	22.9783	45.4163	59.2997	19.2154	64.9519	56.0512	59.9531	22.3255	43.2025	46.5358	bta-miR-380-3p	48.3285	26.1596	20.988	124.144	47.3952	16.9586	24.5532	33.407	26.9326	59.4594	42.8326	bta-miR-138	115.807	57.7419	50.462	55.5465	65.9713	29.0969	75.0307	14.1075	0.608908	40.6206	50.4993	bta-miR-455-5p	50.694	36.7021	37.6846	52.5302	38.6524	65.9258	63.4868	32.7975	72.2167	29.0594	47.975	bta-miR-6524	49.4729
bta-miR-224	73.1068	17.5565	27.9682	32.8495	13.8111	54.7348	12.4914	17.2592	129.302	45.2382	42.4318	bta-miR-455-5p	35.2514	29.2511	23.6336	46.5539	27.1825	21.707	58.9277	82.4512	22.4438	43.0346	39.0437	bta-miR-363	239.086	37.051	25.231	76.805	18.4332	13.2648	48.3248	11.2284	0.913361	29.9967	50.0334	bta-miR-410	46.4695	32.0415	32.2143	55.682	45.6225	26.5311	42.3245	35.8916	94.7844	54.5965	46.6158	bta-miR-210	32.4897
bta-miR-218	69.6799	30.7238	23.6062	23.8905	34.8279	40.8686	36.8336	31.3391	101.395	23.75	41.6915	bta-miR-664b	45.1755	19.2629	27.3373	79.6589	24.3946	22.3854	39.9866	18.4805	50.1245	46.2622	37.3068	bta-miR-130b	102.732	13.9543	35.1705	44.5743	96.0465	49.6359	106.823	2.87908	0.761135	34.9962	48.7573	bta-miR-2332	7.242	7.57345	8.50943	98.7567	20.9103	28.1391	18.517	95.2984	157.974	12.3282	45.5249	bta-miR-2419-5p	45.0425
bta-miR-335	39.9803	20.6547	37.9752	51.194	36.6294	39.409	32.6698	28.614	107.907	17.4167	41.245	bta-miR-1	25.7407	50.6544	57.8493	7.24171	32.7584	55.6243	37.1806	17.0589	29.9251	26.8966	34.093	bta-miR-18a	84.0535	35.1263	68.8118	40.4598	134.853	25.2459	38.1512	8.06144	3.04454	32.4965	47.0304	bta-miR-379	15.691	14.5643	41.9393	26.2651	63.3646	29.747	39.6793	64.3574	49.649	105.23	45.0487	bta-miR-34a	31.7513
bta-miR-380-3p	43.4071	30.4656	34.8961	48.2077	62.8504	39.409	37.4742	38.6062	44.6511	31.8929	41.186	bta-miR-345-3p	33.0288	32.3427	11.1113	86.9006	16.0307	11.3058	29.4638	53.309	38.1545	24.6731	33.632	bta-miR-6524	16.8107	28.8709	57.3432	29.4876	58.21	50.0638	128.442	24.1843	3.50122	61.8683	45.8782	bta-miR-224	61.557	34.0805	39.5081	47.2772	12.6729	33.7669	36.3727	29.7034	50.5517	103.029	44.8519	bta-miR-363	23.6289
bta-miR-455-5p	30.8419	30.2074	31.8171	38.8221	18.4148	53.2752	31.3886	31.3391	101.395	37.0953	40.4597	bta-miR-34a	34.2176	20.2142	14.8151	86.9006	34.5009	9.0446	42.7927	31.2746	18.7032	41.887	33.435	bta-miR-210	147.561	38.4946	30.583	53.4892	46.568	29.0969	48.3248	31.0941	3.50122	26.2471	45.496	bta-miR-345-3p	33.1925	23.8855	42.5472	68.2892	19.0094	38.5907	41.0019	45.1739	58.6761	33.9026	40.4269	bta-miR-379	48.7345
bta-miR-409a	71.9645	17.8146	9.75039	10.2388	6.00481	27.0025	14.4132	12.2631	129.302	91.8335	39.0587	bta-miR-132	14.5761	15.2201	18.5188	38.2776	34.8494	6.10511	87.69	77.4757	5.23689	35.4318	33.3382	bta-miR-296-3p	197.993	38.9758	27.5247	57.6037	39.7768	20.1111	27.9775	12.0922	8.22025	22.4976	45.2772	bta-miR-193a-3p	29.5715	20.9726	15.8032	28.3663	20.2767	16.0795	26.4528	16.7082	203.109	18.9326	39.6273	bta-miR-381	62.0258
bta-miR-345-3p	62.8261	21.4292	23.3496	29.0099	11.209	46.707	32.6698	39.5146	74.8835	39.3572	38.0956	bta-let-7a-3p	39.6966	23.5436	14.8151	88.9696	24.3946	14.6975	43.4942	27.0099	19.4513	37.0097	33.3082	bta-miR-1388-3p	42.9607	15.3978	26.7601	40.4598	71.7923	35.5154	136.073	25.3359	0.913361	45.62	44.0828	bta-miR-214	49.487	14.273	32.8221	39.9229	44.9889	36.9828	37.6953	27.8469	75.8275	32.1415	39.1988	bta-miR-1388-3p	47.2577
bta-miR-708	249.02	8.52005	7.69768	8.95895	13.2106	13.1363	16.3349	11.3548	28.372	12.8929	36.9498	bta-miR-154c	32.4085	24.0192	14.6387	101.384	41.8193	16.7325	17.538	24.1667	14.2144	42.6759	32.9597	bta-miR-218	42.9607	37.5322	62.6952	50.7461	61.1205	46.2128	38.1512	36.8523	17.3539	46.245	43.987	bta-miR-326	35.6065	28.5461	31.6065	46.2265	48.7907	36.1788	37.6953	41.461	43.33	19.8132	36.9255	bta-miR-2411-3p	56.8569
bta-miR-34a	47.9763	18.5892	20.2705	25.597	14.0112	45.9772	48.6844	44.9648	56.2789	44.7858	36.7136	bta-miR-136	36.3368	9.03694	11.9932	111.729	28.925	17.1847	25.2547	15.6373	8.22939	54.4387	31.8766	bta-miR-379	16.8107	27.4274	48.9328	19.887	31.0453	39.7943	52.14	50.0961	45.5158	84.9908	41.664	bta-let-7a-3p	36.8135	24.1768	38.9003	48.3278	30.415	42.6106	44.9698	33.4163	40.6219	24.6565	36.4908	bta-miR-378b	79.009
bta-miR-664b	84.5297	32.0147	32.3302	31.5696	25.8207	23.3535	36.5133	29.5224	54.8836	15.6072	36.6145	bta-miR-450a	17.7291	15.9335	7.0548	126.213	14.6367	9.27072	16.8365	36.2501	44.1395	25.4621	31.3526	bta-miR-345-3p	39.225	37.051	39.7579	32.9164	47.5382	38.5106	77.5741	38.8676	10.9603	52.4943	41.4896	bta-miR-218	33.1925	25.6332	30.3908	33.6193	54.4936	39.3947	32.4047	40.8422	13.5406	33.9026	33.7414	bta-miR-326	41.3505
bta-miR-378b	124.51	61.7058	67.483	79.3507	2.60209	7.29797	4.80438	7.72124	0.93023	5.20239	36.1608	bta-miR-2898	5.6857	5.70754	2.46918	146.903	23.6976	7.4618	35.7775	56.8629	13.4663	10.3283	30.836	bta-miR-2890	63.5071	13.9543	27.5247	45.9458	78.5835	29.9527	55.9551	1.15163	0.456681	86.8656	40.3897	bta-miR-2419-5p	22.933	8.73859	7.90162	30.4675	29.7814	8.03974	40.3406	38.3669	91.1736	57.6785	33.5421	bta-miR-7	31.0129
bta-miR-450a	57.1147	19.3637	22.8364	30.7164	16.213	51.8156	32.0292	18.1676	34.4185	63.1073	34.5782	bta-miR-130b	20.3135	7.61005	6.34932	34.1395	41.8193	1.58281	139.602	27.0099	2.24438	26.1794	30.6851	bta-miR-34a	39.225	30.7957	51.2266	48.6889	89.2553	29.5248	50.8683	20.7294	7.30689	26.8721	39.4493	bta-miR-6529a	39.831	25.0506	17.6267	47.2772	31.0487	36.9828	36.3727	17.9458	49.649	29.0594	33.0844	bta-miR-196b	0
bta-let-7a-3p	76.5336	26.5929	30.7907	28.5833	25.8207	50.356	33.951	33.1559	22.3255	17.4167	34.5526	bta-miR-210	36.6986	21.1655	8.64213	71.3826	36.2434	9.72295	30.1654	34.1178	8.22939	45.4015	30.1769	bta-miR-381	39.225	27.4274	35.1705	47.3173	20.3735	32.948	69.9439	53.2631	16.2883	46.8699	38.8827	bta-miR-380-3p	31.382	21.8465	16.411	35.7205	40.5534	28.943	32.4047	25.3716	69.5086	23.7759	32.5917	bta-miR-18a	30.2745
bta-miR-6529a	36.5534	25.8183	28.4814	65.2724	38.2306	35.0303	27.5451	19.076	43.2557	23.75	34.3013	bta-miR-335	26.5161	18.7873	22.5754	55.8647	22.6521	24.1943	41.3897	19.1912	36.6582	25.9642	29.3793	bta-miR-455-3p	97.1285	41.8628	33.6413	37.031	49.4785	20.9669	34.3361	16.9866	13.7004	37.4959	38.2628	bta-miR-296-3p	33.796	20.3901	34.6455	53.5808	24.7122	28.1391	41.0019	23.5152	13.5406	46.6712	31.9993	bta-miR-345-3p	29.5361
bta-miR-1388-3p	59.3992	12.3928	26.6853	33.2761	4.60369	71.5201	29.1466	54.0487	6.51161	39.3572	33.6941	bta-miR-6524	11.4748	19.0251	13.9332	39.3122	18.1217	9.49683	72.2566	59.7061	20.1994	25.8925	28.9418	bta-miR-7	11.2071	29.8333	38.9934	63.0898	47.5382	48.3522	38.1512	13.5317	11.2648	66.2428	36.8204	bta-miR-18a	26.554	11.0689	39.5081	49.3784	21.544	57.0821	52.9057	32.7975	14.4433	14.5297	31.9812	bta-miR-410	43.5657
bta-miR-154c	27.415	19.3637	25.9155	39.6754	50.6406	63.4923	20.1784	33.6101	26.5116	20.3572	32.716	bta-miR-326	51.4815	9.27475	8.11302	65.1754	20.9096	13.5669	32.2699	29.853	11.97	36.149	27.8763	bta-miR-664b	59.7714	24.5403	44.3454	36.3452	34.926	30.3806	47.0531	22.7448	24.3563	31.2466	35.571	bta-miR-378b	57.3325	43.4017	89.9569	104.01	4.43552	6.43179	6.61321	1.23764	0.902709	2.20147	31.6523	bta-miR-664b	46.5193
bta-miR-1	14.8498	46.9894	32.3302	32.4229	57.2459	10.2172	47.083	45.419	24.186	15.6072	32.635	bta-miR-6529a	21.3989	12.1285	20.1062	45.5193	48.0922	10.4013	23.1502	39.8041	20.9475	35.8621	27.741	bta-miR-378b	110.204	55.3359	108.57	52.1177	5.821	3.85106	10.1737	1.72745	1.52227	3.12466	35.2447	bta-miR-455-3p	21.1225	40.7801	25.5283	33.6193	29.7814	26.5311	31.0821	15.4705	68.6059	22.455	31.4976	bta-miR-2898	22.8905
bta-miR-2898	126.795	10.8437	13.8558	23.4639	23.0184	45.2474	24.6625	24.9805	21.8604	8.36906	32.3096	bta-miR-7	12.9221	26.1596	13.5805	78.6243	17.7732	14.0191	54.017	22.7452	8.22939	26.0359	27.4106	bta-miR-410	48.5643	26.465	32.8768	39.0882	28.1348	32.5201	41.9663	41.7467	12.9393	43.1203	34.7422	bta-miR-99a-3p	38.624	22.4291	27.3517	29.4169	25.9795	32.9629	38.3566	36.5104	31.5948	22.455	30.5681	bta-miR-1	22.8905
bta-miR-432	38.838	22.7201	16.1651	29.8632	26.0209	33.5707	17.9364	25.4347	74.4184	36.8691	32.1836	bta-miR-1388-3p	21.2439	7.37224	8.99487	57.9337	20.5611	6.78345	58.2262	56.1521	3.74063	31.9173	27.2926	bta-miR-1	16.8107	25.0215	28.2893	39.774	22.3138	47.4964	6.35853	39.7314	92.7062	24.3723	34.2874	bta-miR-3431	27.761	23.5942	29.1752	50.429	12.0393	31.355	37.6953	37.7481	21.665	31.7012	30.3163	bta-let-7a-3p	31.7513
bta-miR-96	18.2767	6.97095	5.13178	9.38557	1.0008	16.7853	6.08555	14.9883	213.953	20.131	31.2709	bta-miR-2419-5p	9.25219	10.226	2.82192	80.6934	20.5611	8.81849	35.076	40.5148	4.48876	54.6539	26.7107	bta-miR-6529a	115.807	20.6908	22.1727	41.1455	30.0752	20.1111	35.6078	17.8503	12.7871	26.2471	34.2495	bta-miR-409a	25.9505	8.44731	10.9407	16.8097	8.87105	30.551	9.91981	22.2775	60.4815	106.111	30.036	bta-miR-677	56.8569
bta-miR-211	52.5455	24.7856	19.7574	9.38557	6.40513	87.5756	24.6625	42.6939	0.93023	37.0953	30.5837	bta-miR-224	12.3018	26.873	15.3442	37.2431	22.6521	16.2803	16.135	70.3679	17.955	24.6731	25.9825	bta-miR-874	119.543	41.8628	21.4081	34.9737	20.3735	12.8369	22.8907	14.1075	6.39353	15.6233	31.0013	bta-miR-874	12.07	9.61245	17.6267	16.8097	18.3757	16.0795	11.9038	30.941	137.212	9.68647	28.0317	bta-miR-296-3p	20.6753
bta-miR-455-3p	13.7075	20.9128	16.6783	23.0373	19.2154	27.7323	24.3422	16.805	85.1161	46.3691	29.3916	bta-miR-147	36.5436	7.37224	10.0531	72.4171	35.8949	2.48727	6.31368	10.6618	0	52.2153	23.3959	bta-let-7a-3p	37.3571	29.8333	32.8768	35.6594	46.568	28.669	33.0644	23.0327	12.6348	28.1219	30.7817	bta-miR-132	28.3645	14.273	34.6455	33.6193	43.0879	44.2185	31.0821	14.8517	6.31896	27.2982	27.776	bta-miR-196a	13.2912
bta-miR-6524	44.5494	20.6547	25.1457	22.1841	6.20497	42.3282	27.5451	32.7017	24.186	38.4525	28.3952	bta-miR-455-3p	26.9813	25.2083	13.2277	24.8287	30.6675	14.0191	23.8517	35.5393	16.4588	21.7325	23.2515	bta-miR-2898	56.0357	23.5779	17.5852	21.9443	38.8067	42.7896	73.759	8.34935	5.6324	17.4981	30.5978	bta-miR-34a	19.9155	11.0689	29.1752	37.8217	37.3851	41.0027	27.7755	27.8469	27.984	17.1715	27.7147	bta-miR-450a	39.1353
bta-miR-7	42.2648	15.7492	14.6256	18.7711	9.20738	45.9772	24.9828	35.4268	17.6744	49.3096	27.3989	bta-miR-153	58.2526	20.6898	7.23117	26.8978	27.531	4.29619	21.0456	7.10787	0.748127	52.0001	22.58	bta-miR-425-3p	52.3	18.2849	21.4081	39.774	36.8663	24.3901	49.5966	10.3647	4.26235	27.497	28.4744	bta-miR-136	21.726	15.4382	8.50943	44.1253	28.5141	33.7669	25.7915	27.8469	31.5948	28.6191	26.5932	bta-miR-424-5p	22.8905
bta-miR-2419-5p	26.2727	8.00368	6.67132	19.1978	10.8087	30.6515	20.819	55.4112	27.4418	60.6192	26.5897	bta-miR-411c-5p	22.7945	17.8361	8.46576	63.1064	17.4247	7.4618	8.41824	24.1667	14.2144	37.8704	22.1759	bta-miR-2336	29.8857	31.2768	23.7018	31.5449	16.4928	29.9527	63.5853	15.2591	3.04454	38.1209	28.2865	bta-miR-2336	15.691	18.6423	30.9986	53.5808	10.772	37.7868	44.9698	18.5646	15.346	16.2909	26.2643	bta-miR-874	18.46
bta-miR-136	33.1265	12.1346	16.6783	22.6107	35.4284	31.3813	26.9046	32.7017	15.8139	23.2977	25.0078	bta-miR-99a-3p	20.5719	12.842	15.1678	68.279	17.0762	16.5064	19.6426	7.10787	23.9401	20.5131	22.1647	bta-miR-450a	48.5643	17.8037	26.7601	16.4582	22.3138	21.8227	50.8683	32.5337	5.6324	39.9957	28.2753	bta-miR-2285t	12.07	8.15602	31.6065	17.8603	12.6729	16.0795	23.8076	19.8023	108.325	9.68647	26.0066	bta-miR-409a	31.7513
bta-miR-326	23.9882	17.0401	15.1388	21.7575	25.4204	40.1388	32.6698	33.1559	14.4186	17.1905	24.0918	bta-miR-1343-3p	11.8883	11.8907	4.58562	37.2431	8.01536	10.6274	18.2395	54.7306	41.147	14.56	21.2928	bta-miR-380-3p	42.9607	23.5779	30.583	41.8313	20.3735	23.1064	34.3361	24.1843	8.82916	23.1225	27.2905	bta-miR-708	10.863	6.4083	12.7641	6.30362	22.1776	11.2556	13.8877	17.327	142.628	6.16412	24.9779	bta-miR-708	17.7216
bta-miR-411c-5p	49.1186	16.0074	22.3233	31.5696	17.2138	22.6237	15.374	17.2592	26.5116	18.3215	23.6323	bta-miR-138	24.0867	5.46972	8.8185	35.174	12.5458	4.74842	37.8821	63.26	0	20.5849	21.257	bta-miR-424-5p	42.9607	13.4731	47.4037	19.2012	30.0752	15.8321	47.0531	12.668	4.41458	29.9967	26.3078	bta-miR-154c	18.105	10.4863	19.4501	19.9615	34.8505	18.4914	27.7755	12.9952	47.8436	37.425	24.7384	bta-miR-6529a	19.1984
bta-miR-1343-3p	42.2648	10.3273	8.98062	14.0784	9.20738	27.7323	17.9364	14.9883	52.558	34.6072	23.2681	bta-miR-432	15.248	18.7873	6.17295	40.3467	9.40933	11.0796	14.7319	35.5393	35.9101	21.6607	20.8886	bta-miR-744	93.3928	23.5779	12.9978	41.1455	15.5227	13.6927	27.9775	16.1229	2.13118	15.6233	26.2184	bta-miR-2898	9.656	10.7776	12.1563	31.5181	29.7814	29.747	37.034	19.1834	55.0652	9.68647	24.4606	bta-miR-455-3p	37.6585
bta-miR-424-5p	33.1265	11.8764	16.9349	17.9179	13.8111	17.5151	49.325	24.0721	9.3023	30.9882	22.4869	bta-miR-369-3p	20.3652	13.7932	8.11302	81.7279	15.3337	6.33122	9.82128	11.3726	10.4738	26.538	20.387	bta-miR-1249	29.8857	15.3978	25.231	8.91486	56.2697	20.539	61.0419	12.3801	6.69798	16.8732	25.3231	bta-miR-744	33.1925	19.8075	18.2345	32.5687	18.3757	26.5311	33.7274	16.0893	15.346	30.3803	24.4253	bta-miR-2336	29.5361
bta-miR-744	29.6996	13.1673	23.3496	34.556	8.40674	31.3813	14.0929	19.5302	26.9767	22.8453	22.4006	bta-miR-424-5p	26.1542	8.79912	7.58391	57.9337	8.36385	9.0446	28.0608	14.9265	17.2069	25.3187	20.3392	bta-miR-1343-3p	57.9036	13.9543	18.3498	11.6579	20.3735	15.8321	34.3361	42.0346	13.7004	23.7474	25.189	bta-miR-450a	24.14	6.69959	23.097	25.2145	20.2767	25.7272	28.4368	10.52	53.2598	25.0968	24.2468	bta-miR-335	22.8905
bta-miR-99a-3p	29.6996	17.0401	15.3954	19.1978	34.6278	16.7853	24.0219	14.0799	40.465	10.8572	22.217	bta-miR-193a-3p	53.3939	10.7016	11.464	19.6561	16.7277	5.65288	14.7319	9.24023	20.9475	37.3683	19.9884	bta-miR-224	33.6214	26.465	16.0561	13.7152	7.76133	16.26	21.619	55.5663	16.4405	36.2461	24.3751	bta-miR-1	35.003	15.1469	31.6065	1.0506	52.5926	4.82384	19.8396	56.9315	2.70813	19.8132	23.9516	bta-miR-380-3p	27.3209
bta-miR-296-3p	18.2767	15.491	16.1651	18.3445	34.2274	23.3535	20.4987	22.7095	26.5116	11.3095	20.6888	bta-miR-2336	10.8028	11.6529	7.40754	47.5884	13.9398	5.87899	26.6578	44.7796	6.73314	18.4331	19.3874	bta-miR-504	100.864	23.0967	15.2915	19.887	20.3735	6.41844	16.5322	13.8196	5.32794	19.9978	24.1609	bta-miR-29d-5p	26.554	21.5552	20.0579	22.0627	24.7122	16.0795	32.4047	49.5057	7.22167	15.8506	23.6004	bta-miR-432	22.8905
bta-miR-2336	27.415	13.1673	19.5008	22.6107	7.40594	48.8964	14.0929	25.8889	6.97673	20.131	20.6086	bta-miR-18a	21.4506	9.03694	4.93836	36.2086	7.66686	2.26115	71.555	16.3481	5.98501	12.9104	18.8361	bta-miR-454	28.0178	35.6075	16.8207	37.7167	15.5227	20.1111	36.8795	12.0922	5.48017	28.7469	23.6995	bta-miR-432	6.6385	7.28216	14.5876	30.4675	22.1776	10.4517	17.1943	21.0399	64.995	33.9026	22.8737	bta-miR-211	33.2281
bta-miR-130b	31.9842	11.3601	16.1651	31.143	9.40754	46.707	17.2958	16.3509	4.65115	19.6786	20.4743	bta-miR-409a	0.620259	15.2201	6.52569	22.7597	12.8943	9.49683	6.31368	43.358	68.8277	0.0717243	18.6088	bta-miR-708	39.225	22.1344	25.231	24.0016	42.6873	14.1206	26.7058	9.21307	8.22025	17.4981	22.9037	bta-miR-6120-3p	9.656	10.195	30.9986	27.3157	21.544	16.0795	43.6472	16.7082	18.9569	32.1415	22.7243	bta-miR-224	19.1984
bta-miR-2332	119.941	2.32365	6.67132	1.27985	3.40273	8.75756	15.6943	12.7173	10.2325	14.9286	19.5949	bta-miR-378b	0.620259	38.7637	31.7466	80.6934	3.48494	1.80892	2.80608	4.26472	5.98501	1.43449	17.1608	bta-miR-409a	29.8857	8.1801	12.2332	2.74303	11.642	3.85106	12.7171	43.4742	52.975	49.3696	22.7071	bta-miR-1388-3p	17.5015	9.90374	26.7439	26.2651	22.8113	41.8066	39.6793	9.90113	11.7352	7.92529	21.4273	bta-miR-193a-3p	16.9832
bta-miR-193a-3p	27.415	16.5237	17.1915	19.1978	14.4115	24.8131	34.5916	12.7173	18.1395	9.50002	19.4501	bta-miR-133b	48.6903	14.031	23.4572	0	17.7732	19.8981	9.82128	3.55393	4.48876	24.1711	16.5885	bta-miR-2411-3p	57.9036	4.81182	17.5852	20.5728	16.4928	4.27896	17.8039	2.30327	0.304454	83.116	22.5173	bta-miR-138	19.9155	16.0208	35.8612	13.6578	14.5739	36.9828	33.066	22.2775	2.70813	10.1268	20.519	bta-miR-425-3p	13.2912
bta-miR-369-3p	14.8498	15.491	20.014	21.7575	22.0176	28.4621	18.8972	19.076	15.8139	15.1548	19.1534	bta-miR-1249	15.4548	8.32349	4.76199	47.5884	16.0307	10.6274	19.6426	15.6373	11.97	11.7628	16.1799	bta-miR-29d-5p	29.8857	8.66128	27.5247	14.4009	62.0907	21.8227	12.7171	16.4108	19.6373	11.8737	22.5025	bta-miR-424-5p	20.519	8.73859	21.2736	27.3157	23.4449	31.355	22.4849	13.6141	24.3731	9.24618	20.2365	bta-miR-1343-3p	16.2448
bta-miR-3431	30.8419	6.97095	10.7767	14.505	11.0088	27.0025	15.374	19.5302	33.9534	10.8572	18.0821	bta-miR-29d-5p	32.3051	6.89661	13.2277	11.3798	17.0762	16.5064	18.941	9.95101	11.97	22.0193	16.0273	bta-miR-185	22.4143	12.9919	18.3498	19.2012	29.105	18.8274	39.4229	17.2745	8.82916	28.7469	21.5163	bta-miR-185	12.6735	8.73859	10.3329	16.8097	20.2767	22.5113	25.7915	8.66349	61.3842	14.5297	20.1711	bta-miR-2284w	10.3376
bta-miR-454	23.9882	14.9746	13.5992	21.7575	8.20658	25.5429	23.061	19.9844	9.3023	12.2143	17.2631	bta-miR-296-3p	12.6636	11.1773	8.8185	31.0359	14.9852	9.72295	14.0304	24.8775	12.7182	18.1462	15.8176	bta-miR-2285t	28.0178	24.5403	15.2915	28.1161	29.105	12.8369	26.7058	4.31863	6.08908	37.4959	21.2517	bta-miR-1343-3p	24.14	10.7776	17.6267	17.8603	16.4748	11.2556	17.1943	22.8964	27.984	35.2235	20.1433	bta-miR-106a	8.12242
bta-miR-133b	7.99605	26.3347	17.9612	7.6791	32.426	5.10858	32.6698	19.9844	10.6976	6.55954	16.7417	bta-miR-454	11.4748	17.5982	7.0548	34.1395	15.6822	6.78345	16.8365	26.2991	5.23689	14.2014	15.5307	bta-miR-328	54.1678	12.9919	14.5269	13.7152	34.926	11.9811	29.2492	14.6833	3.34899	19.3729	20.8963	bta-miR-335	18.105	15.4382	19.4501	13.6578	25.9795	28.943	18.517	19.1834	29.7894	11.4476	20.0511	bta-miR-17-3p	20.6753
bta-miR-18a	22.8459	11.8764	11.0333	11.9453	5.20417	18.2449	32.0292	19.076	7.90696	19.6786	15.9841	bta-miR-185	10.0275	4.9941	9.52398	37.2431	10.1063	6.33122	19.6426	16.3481	29.9251	10.3283	15.447	bta-miR-20b	108.336	26.9462	1.52915	37.7167	4.85083	2.13948	7.63024	1.72745	0.761135	15.6233	20.726	bta-miR-369-3p	15.691	11.3602	15.1954	26.2651	22.1776	19.2954	17.8557	12.9952	31.5948	27.2982	19.9729	bta-miR-136	17.7216
bta-miR-185	27.415	7.48731	8.72403	11.5187	9.40754	20.4343	11.2102	18.1676	26.5116	17.6429	15.8519	bta-miR-328	8.787	8.79912	6.17295	42.4158	8.36385	9.72295	7.0152	29.1423	17.2069	12.5517	15.0178	bta-miR-6120-3p	28.0178	25.9838	23.7018	22.63	16.4928	18.8274	27.9775	11.8042	2.13118	29.3718	20.6939	bta-miR-96	10.863	11.3602	18.2345	13.6578	11.4056	41.0027	14.5491	17.327	15.346	43.1488	19.6895	bta-miR-99a-3p	10.3376
bta-miR-328	31.9842	10.3273	9.75039	11.5187	10.008	21.1641	13.7726	12.7173	22.3255	13.7976	15.7366	bta-miR-211	4.65194	2.61596	5.2911	7.24171	6.96988	3.61784	30.1654	81.0297	2.99251	5.45104	15.0027	bta-miR-335	13.075	25.5027	23.7018	18.5155	32.0155	21.3948	22.8907	11.2284	9.28584	28.7469	20.6357	bta-miR-22-5p	9.656	11.0689	8.50943	15.7591	13.3066	16.8834	21.8236	13.6141	73.1194	12.3282	19.6069	bta-miR-2892	39.1353
bta-miR-138	7.99605	12.1346	20.014	27.3035	3.20257	25.5429	15.6943	22.7095	5.58138	16.7381	15.6917	bta-miR-2890	3.97999	0.475628	3.35103	0	16.3792	3.39173	72.2566	41.9364	0.748127	5.88139	14.84	bta-miR-211	24.2821	13.9543	6.11661	16.4582	14.5525	27.8132	44.5097	12.0922	0.304454	44.9951	20.5078	bta-miR-1249	14.484	13.6905	10.3329	13.6578	25.3458	28.1391	30.4208	26.6093	15.346	7.92529	18.5952	bta-miR-454	18.46
bta-miR-2285t	11.4229	12.9092	9.75039	13.2251	4.60369	13.1363	8.3276	19.076	41.8604	17.1905	15.1502	bta-miR-874	11.3714	4.04284	6.34932	22.7597	4.53042	8.81849	16.135	12.0834	45.6357	15.2055	14.6932	bta-miR-193a-3p	16.8107	12.9919	32.1122	11.6579	65.9713	13.6927	15.2605	17.2745	5.93685	13.1236	20.4832	bta-miR-454	8.449	13.3992	19.4501	30.4675	20.2767	19.2954	27.7755	17.9458	9.02709	14.5297	18.0616	bta-miR-2285t	14.0296
bta-miR-153	15.9921	8.52005	10.5202	14.9316	1.40112	20.4343	10.2494	16.805	31.6278	19.2262	14.9708	bta-miR-744	14.5761	10.7016	8.46576	30.0014	16.3792	5.42676	16.135	17.7697	2.24438	25.0318	14.6732	bta-miR-106a	97.1285	22.1344	9.93948	26.0588	10.6718	5.13475	10.1737	3.4549	0.152227	14.3734	19.9222	bta-miR-425-3p	13.277	10.7776	20.6658	21.0121	23.4449	24.1192	19.1783	16.0893	18.0542	11.4476	17.8066	bta-miR-744	16.2448
bta-miR-1249	23.9882	9.03641	9.4938	16.6381	8.40674	22.6237	20.819	19.9844	10.6976	6.55954	14.8247	bta-miR-3431	14.6278	9.03694	6.87843	36.2086	18.1217	9.27072	16.135	10.6618	8.22939	16.8552	14.6025	bta-miR-324	57.9036	12.9919	20.6435	24.0016	16.4928	10.2695	20.3473	4.03072	2.58786	21.2477	19.0516	bta-miR-2890	1.8105	2.91286	1.82345	25.2145	48.1571	45.0225	10.5811	24.7528	3.61084	5.72382	16.961	bta-miR-147	16.2448
bta-miR-504	11.4229	9.55278	7.69768	14.505	6.80545	29.1919	13.4523	20.4386	20.4651	9.72621	14.3258	bta-miR-487b	10.7512	7.84787	5.2911	55.8647	15.6822	5.20065	10.5228	12.7942	1.49625	18.6483	14.4099	bta-miR-677	33.6214	4.33064	7.64576	16.4582	11.642	7.70213	25.4341	2.87908	1.52227	77.4916	18.8727	bta-miR-885	7.242	9.61245	3.6469	0	5.06917	1.60795	6.61321	11.7576	113.741	5.28353	16.4574	bta-miR-1249	26.5825
bta-miR-874	30.8419	6.97095	2.82248	8.53234	5.60449	16.0555	10.2494	14.9883	28.8371	16.7381	14.1641	bta-miR-665	4.70363	4.28065	1.41096	90.0042	4.87891	4.97453	3.5076	9.24023	11.97	7.45932	14.243	bta-miR-2285aa	26.15	12.5107	19.1144	7.54335	14.5525	18.3995	34.3361	9.21307	3.80567	40.6206	18.6246	bta-miR-301b	20.519	6.99087	6.68598	18.9109	21.544	36.9828	37.6953	3.71292	3.61084	3.96265	16.0615	bta-miR-6120-3p	16.2448
bta-miR-149-5p	22.8459	7.7455	7.95427	19.1978	6.80545	24.0833	14.0929	9.08381	12.5581	15.1548	13.9522	bta-miR-2332	4.75532	0.951256	10.0531	8.27624	22.3036	1.35669	54.7186	24.8775	2.99251	11.3324	14.1617	bta-miR-136	11.2071	13.9543	16.0561	24.6873	18.4332	22.2506	35.6078	11.5163	5.17571	15.6233	17.4512	bta-miR-147	12.6735	4.3693	9.11725	28.3663	11.4056	28.1391	40.3406	12.9952	3.61084	7.92529	15.8943	bta-miR-29d-5p	14.768
bta-miR-425-3p	15.9921	6.1964	10.2636	15.7848	7.6061	17.5151	15.0537	18.1676	18.1395	12.4405	13.7159	bta-miR-149-5p	17.5223	5.94535	2.82192	40.3467	9.40933	6.10511	7.71672	23.456	10.4738	12.4083	13.6205	bta-miR-154c	13.075	15.3978	22.1727	20.5728	17.463	22.6785	30.521	14.9712	4.41458	13.1236	17.439	bta-miR-505	12.07	4.66058	6.68598	16.8097	14.5739	16.0795	13.2264	8.66349	55.9679	10.1268	15.8864	bta-miR-328	11.8144
bta-miR-22-5p	25.1304	8.52005	12.0597	9.81219	8.80706	14.5959	16.0146	13.6257	18.6046	4.9762	13.2147	bta-miR-425-3p	13.0254	6.42098	8.46576	36.2086	6.96988	5.42676	22.4486	14.2157	9.72565	8.89381	13.1801	bta-miR-17-3p	31.7536	18.2849	14.5269	14.4009	23.284	17.9716	24.1624	6.62189	0.913361	18.748	17.0668	bta-miR-411c-5p	12.6735	14.5643	10.9407	24.1639	13.3066	5.62781	9.91981	9.90113	37.9138	19.8132	15.8825	bta-miR-185	13.2912
bta-miR-29d-5p	12.5652	9.55278	11.2899	6.82587	16.4132	7.29797	20.819	16.3509	20.4651	4.52382	12.6104	bta-miR-22-5p	12.7153	5.23191	5.99658	34.1395	10.8033	4.29619	19.6426	6.39708	14.9625	13.5559	12.7741	bta-miR-2284w	18.6786	12.5107	12.9978	8.91486	21.3437	22.2506	30.521	10.0768	8.06803	22.4976	16.786	bta-miR-363	12.07	9.90374	18.2345	13.6578	12.0393	17.6874	31.7434	25.9905	8.12438	7.485	15.6936	bta-miR-1291	17.7216
bta-miR-6120-3p	20.5613	8.52005	11.2899	11.5187	2.20176	10.2172	13.7726	18.1676	17.2093	11.5357	12.4994	bta-miR-2284w	5.11713	9.27475	3.88014	28.9669	5.22741	6.78345	19.6426	22.7452	11.2219	9.89795	12.2757	bta-miR-505	26.15	7.21773	18.3498	11.6579	31.0453	13.2648	29.2492	5.75817	1.52227	17.4981	16.1713	bta-miR-17-3p	13.277	12.8166	14.5876	18.9109	13.9402	24.1192	24.4689	11.1388	11.7352	7.485	15.2479	bta-miR-154c	19.9369
bta-miR-2284ab	17.1344	9.81096	11.2899	20.051	3.80305	18.2449	7.36672	12.2631	5.11627	18.7738	12.3854	bta-miR-17-3p	10.6995	4.28065	3.35103	27.9323	12.1973	2.48727	18.2395	23.456	3.74063	15.8511	12.2235	bta-miR-99a-3p	31.7536	10.1048	14.5269	15.7724	20.3735	15.8321	13.9888	16.9866	10.8081	8.74905	15.8896	bta-miR-33b	8.449	5.82573	7.90162	15.7591	14.5739	16.8834	21.8236	11.7576	31.5948	5.28353	13.9852	bta-miR-2285aa	18.46
bta-miR-17-3p	22.8459	6.1964	8.21085	11.092	5.00401	24.0833	8.96818	18.1676	8.37207	10.8572	12.3798	bta-miR-33b	13.4389	4.04284	2.29281	33.105	12.1973	5.65288	21.0456	7.81865	1.49625	19.7242	12.0814	bta-miR-432	20.5464	19.2473	17.5852	13.0294	5.821	11.9811	15.2605	22.7448	13.7004	18.123	15.8039	bta-miR-149-5p	14.484	9.32117	15.1954	12.6072	6.33646	14.4715	23.8076	13.6141	19.8596	9.68647	13.9383	bta-miR-33b	12.5528
bta-miR-6526	4.56917	5.16366	5.38837	13.2251	2.60209	43.7878	17.6161	26.343	0	3.16667	12.1862	bta-miR-193a-5p	1.80909	6.6588	2.64555	39.3122	2.09096	4.97453	4.91064	5.68629	43.3913	4.51863	11.5998	bta-miR-1842	26.15	13.9543	5.35203	22.63	7.76133	21.3948	21.619	4.60654	2.13118	31.2466	15.6846	bta-miR-2284ab	15.691	9.90374	10.9407	24.1639	10.772	14.4715	9.25849	7.42585	9.02709	21.1341	13.2788	bta-miR-20b	3.69201
bta-miR-1842	14.8498	3.35638	5.64496	15.7848	6.20497	24.0833	7.36672	15.4425	9.76742	16.2857	11.8787	bta-miR-504	7.28804	5.70754	5.11473	28.9669	8.71235	8.59237	9.82128	22.7452	8.97752	9.53933	11.5465	bta-miR-190a	9.33928	12.5107	22.1727	9.60062	24.2542	12.8369	27.9775	6.33399	1.82672	19.3729	14.6226	bta-miR-452	10.2595	11.3602	8.50943	22.0627	3.80188	8.03974	18.517	12.3764	14.4433	23.3356	13.2706	bta-miR-1842	11.8144
bta-miR-505	21.7036	6.71276	10.007	11.5187	2.0016	20.4343	15.0537	11.8089	8.37207	11.0834	11.8696	bta-miR-190a	12.8704	6.89661	2.64555	35.174	3.48494	3.84396	13.3289	16.3481	7.48127	9.82622	11.19	bta-miR-1291	13.075	3.36828	9.17491	4.80031	8.7315	1.71158	19.0756	3.4549	2.43563	79.3664	14.5194	bta-miR-2285q	12.6735	8.44731	7.90162	11.5566	10.772	19.2954	15.8717	12.9952	19.8596	10.5671	12.994	bta-miR-2424	26.5825
bta-miR-487b	10.2806	8.77823	8.21085	14.9316	15.6125	21.8939	10.8899	9.08381	6.0465	9.9524	11.568	bta-miR-6120-3p	4.18675	7.37224	5.2911	24.8287	5.9244	2.9395	19.6426	24.1667	10.4738	6.59863	11.1424	bta-miR-149-5p	31.7536	10.586	15.2915	8.2291	15.5227	12.8369	13.9888	14.3954	5.32794	14.3734	14.2305	bta-miR-2284w	12.6735	9.61245	10.3329	9.45543	11.4056	12.8636	12.5651	10.52	18.9569	18.4924	12.6878	bta-miR-505	14.768
bta-miR-331-5p	21.7036	7.22913	5.90155	5.97264	9.6077	10.2172	8.3276	15.4425	10.6976	11.9881	10.7088	bta-miR-363	7.75323	5.23191	2.82192	20.6906	4.18193	2.48727	20.3441	34.1178	5.23689	7.45932	11.0325	bta-miR-3431	18.6786	14.9166	11.4686	8.2291	23.284	9.84161	17.8039	11.8042	7.00244	16.2482	13.9277	bta-miR-133b	20.519	18.6423	12.7641	3.15181	12.6729	4.82384	11.9038	30.3222	1.80542	7.485	12.409	bta-miR-153	12.5528
bta-miR-2284w	9.13835	5.68003	6.92791	12.7985	9.80786	16.0555	6.72614	19.076	8.83719	10.631	10.5678	bta-miR-2284ab	10.5444	11.4151	3.88014	31.0359	9.40933	4.07007	7.71672	12.0834	2.99251	14.7035	10.7851	bta-miR-133b	11.2071	7.69891	9.93948	8.2291	26.1945	16.6879	7.63024	12.668	23.2907	6.24932	12.9795	bta-miR-328	10.863	9.02988	12.7641	8.40483	12.0393	8.84371	19.8396	3.71292	19.8596	17.1715	12.2528	bta-miR-324	7.38402
bta-miR-363	15.9921	8.00368	6.92791	9.38557	1.40112	16.0555	11.5305	13.6257	6.0465	14.0238	10.2992	bta-miR-2299-5p	14.0592	11.6529	9.17124	7.24171	11.5003	15.1497	7.71672	10.6618	5.98501	14.56	10.7699	bta-miR-2284ab	22.4143	15.3978	13.7624	14.4009	8.7315	10.2695	17.8039	6.33399	1.37004	16.8732	12.7357	bta-miR-2285aa	6.6385	4.3693	16.411	6.30362	8.2374	16.8834	19.1783	14.2329	14.4433	13.6491	12.0347	bta-miR-2484	11.076
bta-miR-452	15.9921	5.16366	7.95427	5.54602	7.40594	11.6768	4.48409	7.26705	25.5813	11.5357	10.2607	bta-miR-2285t	4.34181	6.89661	5.46747	32.0704	5.9244	4.29619	18.2395	12.0834	5.98501	9.53933	10.4844	bta-miR-147	5.60357	11.0672	12.9978	15.0867	10.6718	18.3995	26.7058	10.6526	0.608908	14.9984	12.6792	bta-miR-345-5p	8.449	9.61245	9.11725	16.8097	4.43552	16.0795	17.8557	8.04467	15.346	5.28353	11.1033	bta-miR-133b	8.86082
bta-miR-2299-5p	12.5652	10.0691	8.72403	8.95895	11.8095	6.56817	9.60877	12.2631	8.37207	11.0834	10.0022	bta-miR-331-5p	12.8187	7.84787	5.2911	19.6561	5.9244	7.4618	5.61216	13.5049	8.22939	12.9821	9.93285	bta-miR-153	3.73571	10.586	16.8207	13.7152	17.463	9.84161	25.4341	11.5163	1.06559	14.9984	12.5177	bta-miR-2299-5p	12.6735	10.7776	9.72507	14.7084	9.50469	16.8834	9.91981	11.7576	3.61084	10.1268	10.9688	bta-miR-2285q	12.5528
bta-miR-362-5p	17.1344	5.93821	5.90155	3.41293	2.80225	10.947	12.4914	9.99219	17.6744	9.27383	9.55681	bta-miR-1842	3.30805	2.37814	3.5274	15.518	15.6822	5.42676	15.4334	23.456	0.748127	13.6276	9.91057	bta-miR-96	5.60357	7.69891	11.4686	8.2291	19.4033	7.27423	16.5322	14.3954	0.304454	32.4965	12.3406	bta-miR-331-5p	7.242	10.7776	9.72507	11.5566	8.2374	5.62781	7.93585	12.9952	23.4704	7.92529	10.5493	bta-miR-96	17.7216
bta-miR-493	7.99605	4.13093	5.13178	6.82587	16.0128	15.3257	5.44497	7.26705	19.0697	5.42858	9.26335	bta-miR-96	4.49688	6.18317	1.05822	10.3453	15.3337	0.45223	11.2243	39.8041	0.748127	4.37518	9.40212	bta-miR-301b	22.4143	8.1801	6.88118	11.6579	18.4332	11.1253	34.3361	2.01536	0.152227	3.74959	11.8945	bta-miR-504	7.8455	8.73859	9.72507	14.7084	20.2767	4.01987	9.91981	14.8517	4.51354	8.80588	10.3405	bta-miR-378d	14.0296
bta-miR-2285aa	15.9921	5.16366	4.61861	5.54602	2.20176	13.8661	8.00731	14.9883	10.6976	11.5357	9.26173	bta-miR-505	11.5265	4.04284	2.99829	19.6561	7.66686	3.16561	14.0304	14.9265	3.74063	11.4042	9.31579	bta-miR-1296	46.6964	6.73655	7.64576	12.3437	4.85083	4.70685	22.8907	4.89444	3.04454	4.99946	11.8809	bta-miR-1842	9.0525	4.3693	8.50943	16.8097	12.0393	22.5113	9.91981	6.18821	1.80542	10.5671	10.1772	bta-miR-3431	10.3376
bta-miR-324	5.71147	6.97095	8.98062	10.2388	4.80385	8.02777	18.8972	13.1715	7.90696	5.42858	9.01378	bta-miR-493	6.25428	2.61596	2.29281	41.3812	6.27289	1.80892	4.91064	10.6618	3.74063	11.1173	9.10564	bta-miR-2484	16.8107	4.81182	7.64576	9.60062	9.70166	5.13475	8.90195	3.4549	0.608908	49.9946	11.6666	bta-miR-324	10.863	5.82573	12.7641	12.6072	14.5739	7.23576	11.9038	11.1388	4.51354	9.68647	10.1112	bta-miR-411c-5p	13.2912
bta-miR-2904	59.3992	3.0982	2.56589	10.2388	3.40273	5.10858	1.60146	0.908381	1.39535	2.26191	8.99805	bta-miR-2285aa	3.87662	9.27475	2.82192	16.5525	2.09096	4.07007	7.71672	23.456	14.9625	3.94483	8.87669	bta-miR-2285q	14.9429	16.3602	3.82288	13.0294	11.642	12.409	16.5322	11.2284	3.50122	11.2488	11.4717	bta-miR-383	14.484	11.0689	7.2938	0	10.1383	0	9.25849	42.0798	0	5.72382	10.0047	bta-miR-504	18.46
bta-miR-193a-5p	23.9882	5.16366	2.3093	3.83955	3.60289	4.37878	6.72614	6.35867	27.4418	5.88096	8.96899	bta-miR-362-5p	6.1509	5.46972	2.46918	22.7597	2.43946	2.9395	13.3289	7.81865	13.4663	5.23587	8.20781	bta-miR-33b	11.2071	9.14246	6.11661	22.63	16.4928	14.1206	20.3473	2.30327	0.456681	9.99891	11.2816	bta-miR-362-5p	10.2595	4.3693	5.47035	8.40483	5.70281	12.8636	11.2425	16.7082	8.12438	14.5297	9.76751	bta-miR-190a	22.8905
bta-miR-378d	20.5613	6.45458	6.92791	7.6791	6.00481	12.4065	8.96818	9.538	1.86046	6.55954	8.69604	bta-miR-6522	5.47895	8.32349	10.4058	12.4144	3.48494	7.91403	4.91064	5.68629	14.9625	6.67036	8.02514	bta-miR-2424	24.2821	2.88709	3.0583	10.9721	9.70166	2.13948	7.63024	0.863725	0.152227	46.8699	10.8557	bta-miR-487b	9.656	5.53444	4.86253	12.6072	14.5739	4.82384	12.5651	5.56939	17.1515	7.92529	9.52692	bta-miR-362-5p	6.64562
bta-miR-190a	19.419	5.68003	7.1845	6.82587	3.60289	10.2172	8.96818	9.538	2.32558	10.8572	8.46184	bta-miR-205	13.6974	4.9941	1.58733	31.0359	5.22741	0.90446	2.10456	0.710787	2.99251	16.7118	7.99662	bta-miR-2299-5p	5.60357	6.25537	15.2915	14.4009	8.7315	16.26	6.35853	14.9712	7.45912	13.1236	10.8455	bta-miR-6119-3p	9.0525	4.95187	6.68598	12.6072	15.2075	14.4715	12.5651	7.42585	4.51354	5.28353	9.27646	bta-miR-149-5p	5.16881
bta-miR-205	12.5652	1.5491	3.59225	17.9179	0.400321	16.7853	13.4523	13.6257	0	4.07144	8.39596	bta-miR-452	7.08129	10.226	4.40925	20.6906	7.31837	4.5223	2.80608	7.81865	7.48127	6.74208	7.90959	bta-miR-378d	13.075	7.21773	16.0561	4.11455	10.6718	11.9811	29.2492	4.89444	3.50122	7.49918	10.826	bta-miR-677	3.0175	1.16515	5.47035	21.0121	6.33646	9.64768	11.9038	14.8517	11.7352	2.20147	8.73414	bta-miR-301b	12.5528
bta-miR-2285q	7.99605	3.61457	6.15814	5.97264	4.40353	15.3257	7.36672	11.3548	10.2325	9.9524	8.23771	bta-miR-324	7.54648	4.04284	3.70377	12.4144	8.01536	2.26115	23.1502	4.26472	2.99251	8.89381	7.72852	bta-miR-22-5p	13.075	4.33064	11.4686	6.17183	24.2542	11.1253	16.5322	4.31863	2.89231	10.6238	10.4793	bta-miR-33a	4.828	2.91286	4.86253	7.35422	7.60375	17.6874	21.8236	8.66349	5.41625	3.52235	8.46745	bta-miR-345-5p	9.59922
bta-miR-33a	4.56917	4.38912	5.13178	5.97264	11.4091	16.7853	9.92906	16.3509	2.32558	4.75001	8.16127	bta-miR-369-5p	7.08129	4.75628	2.99829	26.8978	8.01536	2.26115	1.40304	4.26472	6.73314	12.0497	7.64607	bta-miR-411c-5p	3.73571	15.3978	9.17491	15.0867	7.76133	12.8369	11.4454	10.0768	4.56681	13.7485	10.3831	bta-miR-378d	6.6385	6.99087	12.1563	7.35422	6.97011	12.8636	13.8877	8.04467	0	6.60441	8.15104	bta-miR-2284ab	11.8144
bta-miR-1306	18.2767	3.87275	4.8752	8.95895	4.60369	13.1363	8.64789	9.538	3.72092	4.07144	7.97019	bta-miR-345-5p	22.8979	3.56721	3.35103	9.31078	4.53042	2.48727	10.5228	5.68629	2.24438	7.88967	7.24877	bta-miR-1306	26.15	3.84946	12.9978	6.85759	5.821	11.5532	22.8907	3.4549	2.43563	6.87425	10.2885	bta-miR-2411-3p	5.4315	1.74772	0.607817	15.7591	6.33646	1.60795	5.95189	18.5646	23.4704	0.880588	8.0358	bta-miR-369-3p	12.5528
bta-miR-665	9.13835	3.35638	4.61861	6.82587	19.0152	6.56817	5.44497	6.35867	13.0232	4.29763	7.86471	bta-miR-2285q	4.70363	4.28065	2.99829	19.6561	8.36385	4.29619	10.5228	10.6618	1.49625	5.37932	7.23589	bta-miR-362-5p	11.2071	4.81182	9.17491	3.42879	27.1647	7.70213	13.9888	8.63725	4.87126	9.99891	10.0986	bta-miR-2484	7.242	3.78672	9.11725	12.6072	12.0393	4.01987	13.2264	6.18821	9.02709	2.64176	7.98958	bta-miR-22-5p	9.59922
bta-miR-1296	14.8498	6.45458	5.90155	5.97264	4.60369	13.8661	4.80438	10.4464	6.51161	4.29763	7.77084	bta-miR-33a	16.5919	2.14033	2.29281	9.31078	5.5759	2.71338	11.2243	4.97551	1.49625	14.7035	7.10247	bta-miR-369-3p	5.60357	12.5107	9.93948	10.2864	14.5525	11.9811	10.1737	10.9405	2.58786	8.12412	9.66999	bta-miR-193a-5p	3.0175	1.74772	10.9407	5.25302	6.97011	3.21589	2.64528	9.28231	32.4975	3.96265	7.95327	bta-miR-33a	14.0296
bta-miR-760-3p	9.13835	2.58183	1.79612	3.83955	4.00321	9.48736	8.3276	7.72124	25.1162	3.61905	7.56305	bta-miR-1247-5p	2.32597	2.37814	1.7637	33.105	1.04548	3.16561	0	12.7942	10.4738	2.86897	6.99208	bta-miR-331-5p	22.4143	9.62364	6.11661	4.80031	16.4928	6.41844	11.4454	7.19771	3.9579	8.12412	9.65912	bta-miR-6123	12.07	3.49544	3.6469	10.506	10.1383	8.84371	12.5651	11.7576	0.902709	4.84324	7.87691	bta-miR-2299-5p	10.3376
bta-miR-33b	4.56917	3.61457	4.8752	3.83955	7.20577	18.9747	8.64789	10.9006	7.90696	4.07144	7.46058	bta-miR-2904	2.37766	0	5.46747	25.8633	6.27289	2.03504	4.20912	0.710787	2.24438	20.5131	6.96937	bta-miR-345-5p	11.2071	6.73655	11.4686	12.3437	22.3138	7.27423	7.63024	4.31863	1.06559	9.99891	9.43574	bta-miR-190a	6.035	2.03901	10.3329	11.5566	5.70281	15.2755	9.25849	9.28231	1.80542	3.96265	7.52507	bta-miR-193a-5p	11.076
bta-miR-369-5p	4.56917	5.68003	6.15814	9.81219	11.8095	10.947	3.52322	4.5419	7.44184	6.78573	7.12686	bta-miR-1306	5.47895	3.80503	2.29281	14.4834	5.22741	4.29619	11.9258	9.24023	5.23689	7.17243	6.91592	bta-miR-33a	1.86786	5.77419	8.41033	6.85759	28.1348	9.84161	20.3473	3.16699	0.761135	6.24932	9.14111	bta-miR-2285o	3.0175	4.07801	4.86253	6.30362	7.60375	9.64768	7.27453	6.80703	18.9569	5.28353	7.38351	bta-miR-1306	8.86082
bta-miR-2411-3p	39.9803	1.5491	2.3093	2.5597	1.0008	5.10858	5.44497	5.90447	1.86046	5.42858	7.11462	bta-miR-27a-5p	2.89454	5.46972	0.52911	40.3467	3.83343	1.13058	0.70152	3.55393	6.73314	2.72552	6.79182	bta-miR-6119-3p	11.2071	4.81182	8.41033	10.9721	10.6718	11.1253	20.3473	2.87908	1.06559	8.74905	9.02396	bta-miR-1291	3.0175	1.16515	5.47035	10.506	5.70281	6.43179	3.3066	14.2329	18.9569	3.96265	7.27526	bta-miR-331-5p	9.59922
bta-miR-345-5p	12.5652	6.45458	4.61861	1.70647	5.40433	5.83838	12.8117	7.26705	8.83719	5.42858	7.09321	bta-miR-767	5.84077	12.3663	6.70206	0	9.06084	8.59237	7.0152	8.52944	0	6.67036	6.47774	bta-miR-6123	16.8107	10.1048	7.64576	12.3437	15.5227	3.42317	8.90195	4.03072	1.21782	5.62439	8.56256	bta-miR-1306	10.863	5.24316	5.47035	3.15181	10.772	6.43179	7.93585	11.1388	7.22167	3.08206	7.13104	bta-miR-6119-3p	4.43041
bta-miR-677	35.4111	1.29092	5.13178	5.54602	3.60289	2.18939	3.84351	6.81286	2.32558	4.52382	7.06778	bta-miR-2285o	6.04752	1.6647	2.46918	8.27624	4.53042	4.07007	7.0152	9.95101	9.72565	5.37932	5.91293	bta-miR-193a-5p	14.9429	6.25537	9.17491	7.54335	6.79116	5.56265	10.1737	6.9098	6.08908	6.24932	7.96921	bta-miR-1296	6.035	2.62158	4.86253	11.5566	8.87105	4.82384	11.2425	9.90113	5.41625	4.84324	7.01737	bta-miR-2310	7.38402
bta-miR-2484	18.2767	1.29092	3.33566	4.26617	1.80144	10.2172	6.40585	9.538	1.39535	6.55954	6.30868	bta-miR-144	2.89454	1.42688	0.35274	3.10359	4.18193	2.26115	8.41824	0.710787	31.4213	3.87311	5.86443	bta-miR-2892	37.3571	0.962364	5.35203	6.85759	1.94033	0.427896	1.27171	0	0.304454	24.3723	7.88459	bta-miR-628	7.242	3.49544	6.68598	13.6578	6.33646	10.4517	6.61321	4.95057	3.61084	7.04471	7.00887	bta-miR-1296	5.90722
bta-miR-2890	35.4111	0.77455	2.82248	0	2.20176	4.37878	3.84351	8.17543	0	4.52382	6.21314	bta-miR-301b	5.73739	2.37814	0.70548	5.17265	5.22741	1.58281	23.8517	6.39708	0.748127	5.80967	5.76104	bta-miR-129=bta-miR-129-5p	28.0178	5.293	6.11661	3.42879	8.7315	1.71158	3.81512	8.06144	4.56681	8.74905	7.84917	bta-miR-665	4.2245	3.49544	6.07817	10.506	9.50469	2.41192	7.93585	7.42585	9.9298	6.60441	6.81167	bta-miR-2904	5.90722
bta-miR-6123	12.5652	3.35638	2.56589	5.1194	6.00481	3.64899	7.36672	9.538	6.97673	4.52382	6.1666	bta-miR-1296	4.3935	4.04284	3.35103	17.587	3.48494	1.58281	4.20912	4.97551	5.98501	6.81381	5.64256	bta-miR-95	5.60357	9.14246	3.0583	9.60062	14.5525	9.41371	6.35853	4.31863	0.761135	13.7485	7.6558	bta-miR-211	9.0525	6.4083	6.07817	2.10121	10.1383	4.01987	25.7915	1.85646	0	0.880588	6.6327	bta-miR-487b	10.3376
bta-miR-499	11.4229	4.6473	4.36202	5.1194	6.20497	6.56817	2.56234	7.26705	3.72092	3.84525	5.57203	bta-miR-378d	1.80909	5.46972	4.93836	4.13812	5.9244	3.84396	13.3289	9.95101	3.74063	2.43863	5.55828	bta-miR-296-5p	26.15	3.36828	6.11661	4.80031	7.76133	3.85106	15.2605	3.16699	1.06559	4.37452	7.59152	bta-miR-493	4.2245	5.82573	3.6469	12.6072	6.97011	6.43179	5.95189	3.71292	6.31896	6.16412	6.18542	bta-miR-6123	8.12242
bta-miR-6119-3p	5.71147	3.0982	5.90155	7.6791	3.80305	9.48736	5.12468	6.35867	1.86046	6.55954	5.55841	bta-miR-500	5.32389	4.04284	2.11644	13.4489	3.48494	1.80892	8.41824	2.84315	7.48127	6.52691	5.54955	bta-miR-760-3p	13.075	8.1801	4.58745	5.48607	4.85083	2.99527	15.2605	8.34935	6.54576	3.74959	7.30799	bta-miR-500	6.035	2.62158	4.25472	3.15181	5.06917	6.43179	12.5651	4.95057	3.61084	9.68647	5.8377	bta-miR-2285o	2.21521
bta-miR-500	10.2806	4.13093	4.10543	3.83955	2.60209	5.83838	4.1638	3.63352	8.83719	4.75001	5.21815	bta-miR-6119-3p	5.94415	2.37814	2.29281	9.31078	3.13644	2.48727	13.3289	8.52944	2.99251	4.51863	5.4919	bta-miR-487b	9.33928	5.77419	6.88118	8.2291	8.7315	6.41844	6.35853	6.9098	3.04454	6.24932	6.79359	bta-miR-3613a	3.0175	4.07801	5.47035	2.10121	6.33646	6.43179	8.59717	4.95057	9.02709	7.04471	5.70548	bta-miR-122	0
bta-miR-29d-3p	10.2806	2.32365	2.3093	4.26617	2.0016	2.91919	6.08555	5.90447	11.6279	3.84525	5.15637	bta-miR-2484	5.63402	1.18907	2.29281	9.31078	4.53042	0.90446	11.9258	5.68629	2.24438	8.32001	5.20381	bta-miR-129-3p	13.075	4.81182	15.2915	2.05728	11.642	3.42317	5.08683	3.4549	1.37004	6.87425	6.70868	bta-miR-144	5.4315	0.582573	0.607817	1.0506	6.97011	8.03974	8.59717	0.618821	19.8596	5.28353	5.70415	bta-miR-760-3p	5.90722
bta-miR-95	14.8498	2.84002	2.3093	2.98632	1.0008	7.29797	1.60146	5.90447	4.65115	7.91668	5.1358	bta-miR-760-3p	2.79116	5.46972	1.23459	10.3453	2.43946	4.74842	3.5076	10.6618	7.48127	2.3669	5.10462	bta-miR-2285b	16.8107	7.69891	4.58745	6.17183	5.821	5.56265	5.08683	3.16699	0.761135	11.2488	6.69163	bta-miR-340	5.4315	2.33029	2.43127	11.5566	6.33646	10.4517	5.95189	3.0941	4.51354	4.84324	5.69406	bta-miR-452	4.43041
bta-miR-129=bta-miR-129-5p	1.14229	2.06547	0.513178	1.70647	1.80144	0.729797	2.56234	0.908381	34.4185	4.52382	5.03717	bta-miR-340	2.73948	2.37814	2.46918	15.518	3.13644	3.39173	5.61216	10.6618	0.748127	4.30346	5.09585	bta-miR-452	5.60357	9.14246	6.88118	5.48607	5.821	2.99527	5.08683	10.3647	2.58786	11.2488	6.52177	bta-miR-6522	7.242	6.99087	8.50943	6.30362	5.70281	4.82384	2.64528	9.28231	1.80542	3.52235	5.6828	bta-miR-95	12.5528
bta-miR-382	7.99605	3.0982	3.59225	4.69278	3.80305	4.37878	4.1638	3.63352	8.37207	5.20239	4.89329	bta-miR-409b	3.35973	3.56721	2.11644	19.6561	3.13644	2.26115	2.10456	4.97551	5.98501	3.65794	5.08201	bta-miR-6523a	13.075	8.1801	6.88118	2.74303	2.9105	5.99054	11.4454	4.60654	1.52227	7.49918	6.48537	bta-miR-20b	4.828	2.91286	13.9798	2.10121	3.16823	4.01987	11.2425	11.7576	0	2.64176	5.66518	bta-miR-129=bta-miR-129-5p	0.738402
bta-miR-301b	2.28459	2.32365	4.61861	5.1194	4.00321	16.0555	5.12468	3.17933	0	5.20239	4.79114	bta-miR-677	1.39558	0.237814	5.11473	2.06906	7.66686	1.80892	18.941	9.95101	0	2.79725	4.99823	bta-miR-6522	5.60357	8.1801	6.11661	6.17183	13.5823	3.42317	1.27171	7.77353	10.5037	1.8748	6.45013	bta-miR-296-5p	7.8455	2.91286	6.07817	11.5566	6.97011	5.62781	7.93585	4.95057	0.902709	1.76118	5.65414	bta-miR-2889	0
bta-miR-144	19.419	2.58183	1.28295	5.1194	5.00401	2.91919	5.12468	2.72514	0.93023	1.58334	4.66897	bta-miR-499	5.94415	5.46972	2.29281	12.4144	4.18193	5.20065	5.61216	0.710787	0.748127	7.02898	4.96037	bta-miR-2904	26.15	0.962364	9.17491	5.48607	4.85083	3.42317	0	1.15163	1.21782	6.87425	5.9291	bta-miR-106a	5.4315	1.74772	7.2938	4.20241	2.53458	7.23576	7.27453	12.9952	2.70813	2.20147	5.36251	bta-miR-144	4.43041
bta-miR-212	7.99605	1.5491	1.53954	1.70647	0.800642	9.48736	1.92175	0	9.3023	11.7619	4.60651	bta-miR-2411-3p	1.7574	0.475628	3.35103	4.13812	6.96988	0.226115	14.7319	11.3726	2.24438	4.08828	4.93553	bta-miR-2889	28.0178	3.36828	9.17491	6.85759	1.94033	4.27896	2.54341	0.287908	0.152227	1.8748	5.84963	bta-miR-184	6.035	4.3693	4.86253	7.35422	8.87105	4.82384	7.27453	1.85646	2.70813	4.84324	5.29983	bta-miR-296-5p	2.95361
bta-miR-2310	6.85376	1.5491	4.8752	4.26617	2.0016	5.83838	4.1638	5.90447	6.51161	3.84525	4.58093	bta-miR-628	2.53272	2.85377	2.82192	10.3453	6.27289	2.03504	4.20912	7.10787	0.748127	6.09656	4.50233	bta-miR-212	13.075	2.88709	1.52915	3.42879	2.9105	2.13948	3.81512	5.47026	1.82672	21.2477	5.83298	bta-miR-29d-3p	3.621	3.49544	3.03908	1.0506	3.80188	4.82384	7.27453	7.42585	12.6379	5.72382	5.2894	bta-miR-493	5.90722
bta-miR-409b	2.28459	3.87275	3.59225	5.97264	4.60369	5.10858	5.44497	2.72514	5.11627	6.33335	4.50542	bta-miR-24	8.73531	3.80503	2.29281	9.31078	3.13644	2.71338	4.20912	2.13236	1.49625	6.02484	4.38563	bta-miR-184	3.73571	5.77419	3.82288	2.74303	6.79116	2.99527	15.2605	2.59118	6.85021	6.87425	5.74384	bta-miR-409b	1.8105	3.78672	1.82345	5.25302	5.70281	3.21589	3.96793	3.0941	16.2488	5.72382	5.0627	bta-miR-2285b	6.64562
bta-miR-885	1.14229	5.16366	3.33566	6.82587	9.00722	0.729797	9.28848	7.72124	0.465115	1.35715	4.50365	bta-miR-29d-3p	1.7574	4.28065	3.5274	6.20718	3.83343	3.61784	7.0152	4.26472	6.73314	1.72138	4.29584	bta-miR-340	7.47143	3.36828	7.64576	6.17183	3.88067	3.85106	12.7171	4.03072	1.82672	6.24932	5.72128	bta-miR-671	3.0175	4.66058	4.25472	7.35422	5.70281	8.84371	4.62925	4.33174	2.70813	3.96265	4.94653	bta-miR-212	8.86082
bta-miR-296-5p	9.13835	1.03273	3.33566	3.41293	2.20176	7.29797	8.00731	3.17933	5.58138	1.80953	4.4997	bta-miR-655	11.4231	0.951256	1.05822	12.4144	1.74247	1.13058	1.40304	1.42157	7.48127	3.72966	4.27555	bta-miR-2285o	5.60357	5.293	4.58745	6.17183	5.821	5.13475	5.08683	6.04608	6.39353	5.62439	5.57624	bta-miR-2310	3.621	2.03901	5.47035	7.35422	4.43552	3.21589	8.59717	2.47528	6.31896	5.72382	4.92512	bta-miR-6522	8.12242
bta-miR-4286	23.9882	2.84002	2.3093	2.13308	3.20257	0	1.92175	3.17933	2.79069	1.35715	4.3722	bta-miR-6123	2.94623	1.18907	1.58733	9.31078	3.48494	3.16561	4.91064	8.52944	0.748127	5.66622	4.15384	bta-miR-493	9.33928	7.21773	4.58745	10.9721	3.88067	6.41844	5.08683	2.01536	0.913361	4.37452	5.48058	bta-miR-2285u	0.6035	2.91286	2.43127	4.20241	5.06917	8.03974	0.661321	6.18821	14.4433	3.96265	4.85145	bta-miR-124a=bta-miR-124b	6.64562
bta-miR-2285o	7.99605	3.35638	1.79612	1.27985	4.00321	5.83838	5.44497	5.45028	3.25581	5.20239	4.36234	bta-miR-2285b	2.73948	2.37814	1.05822	10.3453	3.83343	1.35669	3.5076	7.81865	1.49625	2.79725	3.7331	bta-miR-500	7.47143	1.92473	9.17491	6.17183	6.79116	3.85106	8.90195	2.01536	3.50122	4.99946	5.48031	bta-miR-369-5p	3.0175	3.20415	2.43127	8.40483	6.97011	4.82384	2.64528	2.47528	7.22167	5.72382	4.69178	bta-miR-628	5.16881
bta-miR-628	3.42688	2.58183	2.82248	5.1194	2.80225	8.02777	5.76526	6.81286	4.18604	1.58334	4.31281	bta-miR-376e	3.87662	2.37814	1.41096	8.27624	2.43946	0.90446	9.11976	3.55393	0	4.08828	3.60479	bta-miR-499	3.73571	6.25537	6.11661	4.80031	2.9105	4.70685	12.7171	4.03072	3.80567	4.99946	5.40783	bta-miR-24	4.828	4.66058	3.6469	3.15181	5.70281	4.82384	3.96793	9.28231	2.70813	3.52235	4.62947	bta-miR-767	4.43041
bta-miR-1247-5p	6.85376	0.516366	3.33566	2.5597	0.400321	9.48736	3.52322	4.5419	7.44184	3.39286	4.2053	bta-miR-296-5p	4.44519	1.42688	1.41096	8.27624	1.74247	0.90446	8.41824	2.84315	2.24438	4.01656	3.57285	bta-miR-2310	1.86786	6.25537	7.64576	4.80031	8.7315	6.84633	6.35853	2.87908	0.913361	4.99946	5.12976	bta-miR-767	10.2595	4.95187	6.68598	0	3.80188	3.21589	8.59717	3.71292	0.902709	2.20147	4.43294	bta-miR-2404	16.2448
bta-miR-2424	22.8459	0.77455	1.53954	0.853234	1.40112	2.91919	3.84351	2.72514	1.39535	2.94048	4.1238	bta-miR-95	1.60233	1.6647	1.58733	7.24171	2.09096	0.45223	7.0152	8.52944	2.99251	2.3669	3.55433	bta-miR-767	5.60357	6.73655	6.11661	13.7152	3.88067	2.56738	0	8.92516	1.6745	1.8748	5.10944	bta-miR-2285p	3.0175	1.45643	2.43127	7.35422	3.16823	8.84371	8.59717	2.47528	1.80542	4.40294	4.35522	bta-miR-499	3.69201
bta-miR-1291	10.2806	2.06547	3.59225	3.41293	0.20016	4.37878	2.24205	3.63352	3.25581	8.14287	4.12045	bta-miR-4286	5.01376	0.713442	0.70548	9.31078	1.04548	0.45223	5.61216	3.55393	6.73314	1.86483	3.50052	bta-miR-665	7.47143	4.81182	5.35203	6.85759	0.970166	4.70685	7.63024	5.47026	1.97895	3.74959	4.89989	bta-miR-2889	0.6035	0.291286	3.6469	1.0506	2.53458	8.03974	3.3066	19.1834	2.70813	1.32088	4.26857	bta-miR-29d-3p	10.3376
bta-miR-24	4.56917	2.84002	3.84884	5.1194	3.40273	3.64899	5.76526	3.63352	6.0465	2.26191	4.11363	bta-miR-494	4.23843	1.18907	1.58733	12.4144	2.09096	0.45223	3.5076	2.84315	2.24438	3.51449	3.4082	bta-miR-29d-3p	1.86786	5.293	5.35203	2.74303	1.94033	4.27896	5.08683	6.04608	5.93685	7.49918	4.60442	bta-miR-2904	5.4315	1.45643	1.21563	11.5566	6.33646	2.41192	3.3066	1.23764	5.41625	3.52235	4.18914	bta-miR-6517	2.95361
bta-miR-494	3.42688	1.5491	6.92791	5.54602	2.0016	6.56817	3.84351	4.5419	4.18604	2.26191	4.0853	bta-miR-212	1.03376	0	1.05822	4.13812	0.696988	0.678345	2.80608	19.1912	2.24438	1.21931	3.30665	bta-miR-885	1.86786	3.84946	5.35203	4.80031	1.94033	3.85106	15.2605	0.863725	3.04454	3.74959	4.45794	bta-miR-499	4.2245	2.91286	3.6469	5.25302	5.06917	4.82384	1.98396	4.95057	3.61084	4.40294	4.08786	bta-miR-129-3p	3.69201
bta-miR-106a	9.13835	3.87275	1.79612	3.83955	1.20096	4.37878	4.80438	6.81286	0.93023	3.84525	4.06192	bta-miR-154b	4.34181	2.61596	1.7637	9.31078	2.09096	1.13058	0.70152	2.13236	4.48876	4.16001	3.27364	bta-miR-3613a	3.73571	4.33064	6.11661	4.11455	8.7315	4.27896	3.81512	0.863725	0.456681	8.12412	4.45676	bta-miR-382	2.414	3.49544	3.03908	4.20241	5.06917	3.21589	3.3066	3.0941	8.12438	3.96265	3.99237	bta-miR-340	3.69201
bta-miR-340	9.13835	0.516366	1.79612	3.41293	1.80144	8.02777	2.88263	4.08771	3.25581	5.42858	4.03477	bta-miR-106a	1.03376	3.09158	0.17637	8.27624	3.13644	0.226115	9.11976	4.97551	1.49625	1.14759	3.26796	bta-miR-628	5.60357	3.36828	3.0583	6.17183	2.9105	5.56265	7.63024	2.30327	1.37004	6.24932	4.4228	bta-miR-376e	7.242	2.62158	4.25472	3.15181	1.90094	3.21589	1.98396	2.47528	5.41625	6.16412	3.84266	bta-miR-3613a	1.4768
bta-miR-2285b	4.56917	3.0982	3.59225	3.83955	1.60128	6.56817	3.20292	5.90447	1.86046	5.88096	4.01175	bta-miR-188	2.94623	3.09158	1.05822	9.31078	1.39398	1.35669	3.5076	3.55393	2.24438	4.01656	3.24799	bta-miR-6517	7.47143	5.293	3.0583	4.80031	5.821	2.56738	7.63024	3.16699	0.608908	2.49973	4.29173	bta-miR-760-3p	3.0175	3.49544	4.86253	2.10121	6.97011	1.60795	3.3066	6.18821	4.51354	2.20147	3.82646	bta-miR-885	5.16881
bta-miR-655	12.5652	3.61457	3.07907	3.41293	5.20417	0	3.84351	0.908381	5.11627	2.03572	3.97798	bta-miR-1291	0.775323	1.18907	2.29281	3.10359	1.39398	0.678345	2.10456	15.6373	2.99251	2.00828	3.21758	bta-miR-4286	5.60357	2.40591	3.0583	4.11455	9.70166	4.70685	6.35853	2.30327	0.913361	3.12466	4.22907	bta-miR-411c-3p	3.0175	1.16515	3.03908	9.45543	3.80188	4.01987	2.64528	5.56939	2.70813	2.20147	3.76232	bta-miR-665	2.95361
bta-miR-129-3p	3.42688	1.03273	2.56589	2.5597	1.40112	1.45959	1.92175	1.81676	21.8604	1.58334	3.96282	bta-miR-376b	4.13506	0.951256	1.23459	7.24171	3.48494	0.678345	3.5076	4.26472	0.748127	5.59449	3.18408	bta-miR-369-5p	3.73571	3.36828	4.58745	6.17183	0.970166	1.71158	6.35853	6.62189	1.37004	3.74959	3.86451	bta-miR-95	2.414	2.91286	4.25472	5.25302	7.60375	4.01987	5.95189	1.85646	1.80542	1.32088	3.73929	bta-miR-2285p	6.64562
bta-miR-6523a	0	2.58183	1.79612	0.853234	0.600481	5.83838	2.24205	6.81286	11.6279	4.07144	3.64243	bta-miR-129=bta-miR-129-5p	3.97999	3.3294	1.7637	0	3.83343	3.39173	7.71672	4.97551	0	2.72552	3.1716	bta-miR-376e	7.47143	4.33064	3.0583	3.42879	3.88067	3.85106	5.08683	3.16699	1.6745	2.49973	3.84489	bta-miR-362-3p	4.2245	1.45643	2.43127	4.20241	1.90094	8.03974	3.96793	5.56939	2.70813	2.64176	3.71425	bta-miR-188	4.43041
bta-miR-6517	1.14229	1.29092	2.56589	4.69278	2.60209	5.10858	4.48409	4.08771	4.65115	5.65477	3.62803	bta-miR-382	5.58233	2.85377	3.35103	3.10359	1.74247	1.58281	4.20912	2.13236	2.24438	3.51449	3.03163	bta-miR-2285u	5.60357	3.36828	2.29373	0.685759	5.821	2.99527	5.08683	6.04608	5.32794	0.624932	3.78534	bta-miR-655	1.207	1.74772	1.21563	6.30362	5.06917	4.82384	1.98396	3.0941	7.22167	4.40294	3.70697	bta-miR-184	2.21521
bta-miR-184	2.28459	2.32365	0.769768	2.98632	1.60128	4.37878	5.12468	3.17933	6.0465	6.55954	3.52544	bta-miR-6523a	1.13714	2.14033	1.58733	5.17265	1.04548	1.35669	4.20912	7.81865	3.74063	1.72138	2.99294	bta-miR-18b	9.33928	6.25537	3.82288	5.48607	3.88067	0.427896	3.81512	0.287908	0	3.12466	3.64398	bta-miR-495	4.828	1.45643	1.21563	8.40483	3.16823	2.41192	1.98396	1.85646	8.12438	3.52235	3.69722	bta-miR-500	2.95361
bta-miR-376e	4.56917	3.87275	3.59225	1.70647	3.00241	7.29797	4.80438	1.81676	1.86046	2.71429	3.52369	bta-miR-362-3p	3.92831	0.713442	1.7637	8.27624	0.696988	1.35669	6.31368	2.13236	2.99251	1.72138	2.98953	bta-miR-2284d	14.9429	2.88709	12.2332	1.37152	1.94033	1.28369	0	0.287908	0	1.24986	3.61965	bta-miR-494	3.621	2.91286	1.21563	3.15181	1.26729	2.41192	3.3066	3.0941	13.5406	1.32088	3.58427	bta-miR-6523a	3.69201
bta-miR-654	4.56917	1.80728	2.82248	3.83955	5.20417	2.91919	2.56234	4.5419	2.32558	4.29763	3.48893	bta-miR-124a=bta-miR-124b	4.70363	2.61596	2.11644	2.06906	2.78795	2.26115	4.91064	4.26472	0	3.44276	2.91723	bta-miR-877	18.6786	2.40591	2.29373	1.37152	2.9105	0.855792	3.81512	2.30327	0.152227	0.624932	3.54116	bta-miR-2285b	4.828	1.74772	1.82345	3.15181	3.16823	4.82384	5.29057	1.85646	3.61084	4.84324	3.51442	bta-miR-671	3.69201
bta-miR-495	3.42688	2.06547	1.79612	5.54602	2.80225	3.64899	3.84351	3.63352	5.58138	1.13095	3.34751	bta-miR-6517	1.34389	1.90251	0.70548	7.24171	1.74247	1.80892	6.31368	4.26472	0	3.72966	2.90531	bta-miR-671	3.73571	2.88709	3.82288	5.48607	2.9105	5.56265	3.81512	4.31863	0.608908	1.8748	3.50223	bta-miR-6517	3.0175	2.03901	4.25472	6.30362	3.80188	3.21589	5.95189	2.47528	0.902709	2.20147	3.4164	bta-miR-1814c	2.95361
bta-miR-2431-3p	4.56917	2.32365	1.79612	4.26617	1.0008	0.729797	1.28117	3.17933	10.2325	3.84525	3.3224	bta-miR-129-3p	3.30805	1.6647	2.99829	0	2.78795	1.80892	9.11976	4.26472	0.748127	1.86483	2.85653	bta-miR-24	0	1.92473	6.88118	4.80031	7.76133	4.27896	2.54341	2.87908	1.6745	1.8748	3.46183	bta-miR-135a	3.0175	2.62158	4.86253	4.20241	3.80188	7.23576	5.29057	1.23764	0	1.76118	3.40311	bta-miR-18b	0.738402
bta-miR-27a-5p	7.99605	0.77455	2.05271	2.5597	0.800642	3.64899	1.28117	2.72514	9.3023	2.03572	3.3177	bta-miR-3120	2.06753	1.6647	1.23459	9.31078	2.09096	2.71338	1.40304	4.97551	2.99251	0.0717243	2.85247	bta-miR-449a	5.60357	1.44355	3.82288	4.11455	1.94033	5.99054	2.54341	0.863725	0.152227	7.49918	3.3974	bta-miR-491	3.0175	3.49544	3.03908	8.40483	1.90094	2.41192	2.64528	6.18821	0.902709	1.32088	3.33268	bta-miR-495	2.21521
bta-miR-6522	5.71147	4.38912	4.36202	2.5597	2.40192	0.729797	3.20292	1.81676	4.18604	2.71429	3.2074	bta-miR-495	4.85869	1.90251	0.88185	7.24171	3.48494	0	2.10456	0.710787	2.24438	4.7338	2.81632	bta-miR-124a=bta-miR-124b	3.73571	0.962364	5.35203	1.37152	0.970166	3.85106	7.63024	2.87908	0.913361	5.62439	3.32899	bta-miR-582	2.414	3.20415	0.607817	3.15181	2.53458	6.43179	9.25849	1.85646	0	3.52235	3.29815	bta-miR-369-5p	3.69201
bta-miR-154b	2.28459	2.06547	1.79612	2.98632	4.60369	4.37878	1.92175	2.27095	5.58138	2.26191	3.0151	bta-miR-2431-3p	1.39558	2.37814	1.05822	4.13812	1.74247	2.71338	0.70152	9.24023	2.99251	1.72138	2.80815	bta-miR-655	7.47143	1.44355	2.29373	4.11455	5.821	1.71158	2.54341	2.30327	1.97895	3.12466	3.28061	bta-miR-877	3.0175	3.49544	1.82345	9.45543	4.43552	4.01987	0.661321	1.23764	2.70813	0.880588	3.17349	bta-miR-2431-3p	4.43041
bta-miR-376b	3.42688	1.5491	2.05271	2.13308	3.60289	5.10858	3.20292	2.72514	1.86046	2.94048	2.86023	bta-miR-502b	0.56857	3.09158	0.88185	7.24171	3.48494	0.678345	1.40304	4.97551	3.74063	1.93656	2.80027	bta-miR-2404	5.60357	0.481182	0.764576	0	0	0	3.81512	0.287908	0.152227	18.748	2.98525	bta-miR-1247-5p	3.621	0.582573	8.50943	2.10121	2.53458	1.60795	3.3066	3.0941	2.70813	2.64176	3.07073	bta-miR-376e	2.21521
bta-miR-3613a	2.28459	2.06547	4.36202	2.98632	1.20096	2.18939	5.12468	2.27095	4.18604	1.80953	2.84799	bta-miR-1185	3.72155	1.18907	1.23459	7.24171	3.83343	1.35669	2.80608	0.710787	0.748127	4.94897	2.7791	bta-miR-582	1.86786	1.92473	1.52915	4.80031	2.9105	5.56265	3.81512	1.72745	0.608908	4.99946	2.97461	bta-miR-376b	3.0175	1.45643	2.43127	0	5.06917	1.60795	2.64528	2.47528	8.12438	2.64176	2.9469	bta-miR-409b	3.69201
bta-miR-188	3.42688	0.516366	2.56589	2.5597	1.20096	5.83838	1.92175	3.17933	4.65115	2.26191	2.81223	bta-miR-3613a	3.25636	1.18907	0.52911	5.17265	2.78795	0.226115	4.91064	4.97551	1.49625	3.22759	2.77712	bta-miR-545-5p	5.60357	1.92473	4.58745	2.74303	5.821	1.71158	3.81512	1.72745	0.456681	1.24986	2.96405	bta-miR-4286	1.8105	1.45643	2.43127	2.10121	5.06917	1.60795	7.27453	1.85646	4.51354	1.32088	2.94419	bta-miR-382	1.4768
bta-miR-1185	1.14229	2.06547	2.3093	2.98632	3.00241	9.48736	2.24205	1.36257	0.465115	2.94048	2.80034	bta-miR-2310	2.01584	3.09158	0.52911	2.06906	2.43946	0.90446	2.80608	8.52944	2.24438	2.6538	2.72832	bta-miR-2285p	1.86786	0.481182	1.52915	1.37152	5.821	2.99527	5.08683	0.287908	1.37004	8.12412	2.89349	bta-miR-188	2.414	3.78672	2.43127	4.20241	1.26729	3.21589	3.3066	2.47528	4.51354	1.76118	2.93742	bta-miR-383	1.4768
bta-miR-2892	13.7075	1.03273	2.05271	0.853234	1.20096	1.45959	0.320292	6.35867	0	0.678573	2.76643	bta-miR-2285u	0.0516882	1.6647	0.17637	3.10359	4.18193	2.48727	0	7.10787	8.22939	0	2.70028	bta-miR-188	1.86786	3.36828	3.0583	1.37152	3.88067	3.42317	5.08683	2.01536	1.06559	3.74959	2.88872	bta-miR-2284j	7.8455	3.78672	2.43127	11.5566	0.633646	2.41192	0	0.618821	0	0	2.92845	bta-miR-449a	1.4768
bta-miR-671	1.14229	1.80728	2.56589	4.26617	1.80144	4.37878	2.88263	1.36257	4.65115	2.03572	2.68939	bta-miR-885	1.18883	0.951256	4.05651	3.10359	1.74247	1.80892	4.91064	4.97551	0.748127	3.15587	2.66417	bta-miR-2284j	7.47143	9.14246	5.35203	4.11455	0.970166	0.427896	1.27171	0	0	0	2.87502	bta-miR-2431-3p	2.414	1.45643	0.607817	3.15181	3.16823	0	2.64528	1.23764	10.8325	2.64176	2.81555	bta-miR-2285u	2.21521
bta-miR-2285u	6.85376	2.32365	0	0.853234	3.20257	2.91919	1.92175	4.08771	2.79069	1.80953	2.67621	bta-miR-2424	2.11922	0.237814	0.52911	3.10359	5.22741	0.678345	1.40304	5.68629	2.24438	4.16001	2.53892	bta-miR-376b	1.86786	1.44355	0	2.74303	5.821	2.13948	6.35853	1.72745	1.37004	3.74959	2.72205	bta-miR-2424	1.8105	1.16515	2.43127	7.35422	2.53458	1.60795	1.32264	5.56939	2.70813	0.880588	2.73844	bta-miR-545-5p	3.69201
bta-miR-767	0	4.6473	3.07907	0.426617	10.4083	0	1.60146	0	5.58138	0.678573	2.64227	bta-miR-654	2.32597	2.37814	1.05822	7.24171	2.78795	1.13058	1.40304	1.42157	1.49625	3.44276	2.46862	bta-miR-409b	1.86786	0.962364	1.52915	4.80031	0.970166	2.99527	6.35853	1.72745	2.43563	3.12466	2.67714	bta-miR-27a-5p	1.8105	1.16515	2.43127	4.20241	1.26729	0.803974	11.9038	1.85646	1.80542	0	2.72462	bta-miR-24	2.95361
bta-miR-370	1.14229	3.61457	1.02636	2.98632	3.80305	3.64899	1.60146	3.63352	1.86046	1.13095	2.4448	bta-miR-411c-3p	4.13506	0.713442	1.23459	6.20718	1.04548	2.26115	0	3.55393	1.49625	3.15587	2.3803	bta-miR-6520	3.73571	1.92473	3.0583	2.05728	3.88067	0.427896	6.35853	0.575817	0.761135	3.12466	2.59047	bta-miR-2284ac	1.8105	1.45643	0.607817	2.10121	0.633646	4.82384	3.96793	1.85646	6.31896	3.08206	2.66589	bta-miR-9-3p	0.738402
bta-miR-20b	4.56917	1.5491	1.53954	1.70647	0.400321	2.18939	3.84351	4.08771	0.93023	2.4881	2.33035	bta-miR-424-3p	0.982076	2.61596	0.52911	6.20718	1.04548	1.80892	0.70152	3.55393	5.23689	1.00414	2.36852	bta-miR-9-3p	7.47143	1.92473	0	3.42879	1.94033	1.71158	2.54341	2.01536	1.6745	2.49973	2.52099	bta-miR-6523a	0	1.74772	3.6469	2.10121	0.633646	0.803974	3.3066	5.56939	6.31896	2.20147	2.63299	bta-miR-2284d	2.21521
bta-miR-411c-3p	0	2.84002	1.02636	0.853234	4.40353	1.45959	3.20292	2.72514	2.32558	2.4881	2.13245	bta-miR-671	2.42935	1.18907	1.23459	5.17265	2.78795	1.58281	4.20912	1.42157	0.748127	1.86483	2.26401	bta-miR-2431-3p	1.86786	0.962364	1.52915	1.37152	1.94033	2.13948	1.27171	5.18235	7.00244	1.8748	2.5142	bta-miR-654	0.6035	1.74772	1.82345	4.20241	2.53458	2.41192	1.32264	1.23764	5.41625	4.40294	2.57031	bta-miR-494	3.69201
bta-miR-449a	3.42688	1.29092	1.53954	0.853234	1.20096	4.37878	2.24205	1.81676	1.39535	3.16667	2.13111	bta-miR-542-5p	2.06753	0.475628	0.52911	11.3798	1.39398	0.45223	0	0.710787	2.99251	2.43863	2.24402	bta-miR-190b	5.60357	1.92473	2.29373	1.37152	0.970166	0.855792	3.81512	0.287908	0.304454	7.49918	2.49262	bta-miR-124a=bta-miR-124b	0.6035	0.582573	0.607817	2.10121	5.70281	3.21589	3.3066	5.56939	0	3.52235	2.52121	bta-miR-27a-5p	0
bta-miR-424-3p	4.56917	1.03273	1.79612	2.13308	2.0016	1.45959	3.20292	2.27095	1.86046	0.904764	2.12314	bta-miR-3601	1.86078	0.475628	0.52911	11.3798	1.39398	0.226115	0	0.710787	2.99251	2.43863	2.20074	bta-miR-495	5.60357	2.88709	1.52915	3.42879	4.85083	1.28369	1.27171	1.43954	1.37004	1.24986	2.49143	bta-miR-2284d	4.2245	5.53444	5.47035	5.25302	0.633646	0	1.32264	0.618821	1.80542	0	2.48628	bta-miR-877	0
bta-miR-582	1.14229	2.06547	2.05271	0.426617	0.400321	3.64899	1.60146	2.72514	1.86046	4.52382	2.04473	bta-miR-877	4.70363	0.475628	2.46918	0	6.62138	0	3.5076	1.42157	0	2.58207	2.17811	bta-miR-144	0	1.92473	1.52915	0.685759	6.79116	3.85106	6.35853	0.863725	0.152227	2.49973	2.46561	bta-miR-129=bta-miR-129-5p	2.414	1.16515	2.43127	0	4.43552	1.60795	2.64528	3.0941	3.61084	2.20147	2.36056	bta-miR-582	6.64562
bta-miR-2887	10.2806	0.258183	0.769768	5.54602	0.600481	1.45959	0	0	0.93023	0.452382	2.02973	bta-miR-433	1.03376	1.6647	0.17637	12.4144	0.348494	0.678345	0	2.13236	1.49625	1.50621	2.14509	bta-miR-382	1.86786	3.84946	4.58745	1.37152	2.9105	2.56738	2.54341	1.72745	1.21782	1.8748	2.45176	bta-miR-502b	3.0175	1.74772	1.21563	5.25302	0	0.803974	1.98396	0.618821	3.61084	5.28353	2.3535	bta-miR-1247-5p	7.38402
bta-miR-124a=bta-miR-124b	2.28459	1.29092	0.769768	2.5597	0.400321	1.45959	1.92175	1.81676	0	7.23811	1.97415	bta-miR-545-5p	2.84285	2.14033	0.88185	5.17265	3.48494	0.90446	0	2.84315	0	3.01242	2.12826	bta-miR-2376	1.86786	1.92473	0.764576	6.17183	0	3.42317	5.08683	0.863725	0.456681	3.74959	2.4309	bta-miR-2285z	2.414	0.291286	0	2.10121	1.26729	4.82384	2.64528	1.23764	5.41625	1.76118	2.1958	bta-miR-362-3p	1.4768
bta-miR-1260b	9.13835	0.258183	0.513178	0.853234	0.800642	2.18939	1.28117	0.908381	2.79069	0.678573	1.94118	bta-miR-2887	1.08545	0	0.52911	12.4144	0.696988	0.226115	0.70152	0	0.748127	4.4469	2.08486	bta-miR-330	7.47143	2.40591	1.52915	2.74303	0.970166	1.28369	2.54341	2.59118	1.21782	1.24986	2.40056	bta-miR-545-5p	1.207	0.873859	2.43127	4.20241	0.633646	2.41192	3.3066	2.47528	0	4.40294	2.19449	bta-miR-4286	1.4768
bta-miR-2284ac	1.14229	1.29092	0.513178	1.70647	0.20016	5.83838	0.960877	0.908381	3.25581	2.94048	1.87569	bta-miR-299	1.65402	0	1.23459	9.31078	0.348494	0.90446	0.70152	0.710787	3.74063	2.22345	2.08287	bta-miR-154b	1.86786	2.40591	3.0583	4.11455	3.88067	0.855792	2.54341	1.72745	0.152227	2.49973	2.31059	bta-miR-205	2.414	0.582573	0	3.15181	1.26729	2.41192	7.93585	0.618821	2.70813	0.440294	2.15307	bta-miR-330	3.69201
bta-miR-433	3.42688	1.29092	1.02636	1.70647	1.40112	3.64899	0.960877	1.36257	1.86046	2.03572	1.87204	bta-miR-582	2.89454	2.37814	0.88185	2.06906	0.348494	2.26115	2.80608	1.42157	0.748127	3.44276	1.92518	bta-miR-1247-5p	5.60357	0.481182	3.0583	0.685759	2.9105	1.71158	0	7.48562	0.456681	0.624932	2.30181	bta-miR-1224	0.6035	0.582573	0	4.20241	5.06917	3.21589	2.64528	1.23764	0	2.20147	1.97579	bta-miR-2887	2.95361
bta-miR-592	2.28459	0.516366	0.256589	0.426617	0.600481	12.4065	0	0	1.39535	0.452382	1.83389	bta-miR-20b	1.39558	1.42688	1.23459	2.06906	1.39398	0.226115	5.61216	3.55393	0.748127	1.36276	1.90232	bta-miR-137	0	0.962364	3.82288	2.05728	6.79116	2.99527	2.54341	2.30327	0.761135	0.624932	2.28617	bta-miR-18b	1.207	0	2.43127	3.15181	1.90094	1.60795	5.29057	3.71292	0	0	1.93025	bta-miR-2440	1.4768
bta-miR-485	4.56917	0.516366	0.769768	2.13308	3.40273	0.729797	0	1.36257	1.39535	3.16667	1.80455	bta-miR-1260b	0.671947	0.237814	0.35274	10.3453	1.39398	0.45223	2.10456	0.710787	0.748127	1.36276	1.83802	bta-miR-2320-5p	3.73571	1.44355	1.52915	2.05728	3.88067	0.855792	5.08683	1.15163	0.152227	2.49973	2.23926	bta-miR-1185	0.6035	0.291286	3.03908	5.25302	1.90094	0.803974	2.64528	0.618821	1.80542	1.76118	1.87225	bta-miR-655	0
bta-miR-877	1.14229	0.77455	0.769768	4.69278	3.00241	2.18939	2.24205	1.36257	0.93023	0.904764	1.80108	bta-miR-137	4.49688	0.713442	0.70548	1.03453	1.39398	0.678345	5.61216	2.13236	0	1.50621	1.82734	bta-miR-542-5p	3.73571	2.40591	0.764576	4.11455	2.9105	1.71158	3.81512	0	0.456681	1.8748	2.17894	bta-miR-212	2.414	0.291286	1.82345	0	1.90094	1.60795	1.32264	1.23764	2.70813	4.84324	1.81493	bta-miR-502b	1.4768
bta-miR-543	1.14229	0.77455	0.769768	2.5597	3.40273	4.37878	0.960877	2.27095	1.39535	0.226191	1.78812	bta-miR-135a	2.84285	0.713442	0.35274	6.20718	2.43946	0.45223	1.40304	0	0.748127	3.01242	1.81715	bta-miR-3601	3.73571	2.40591	0.764576	3.42879	2.9105	1.71158	3.81512	0	0.456681	1.8748	2.11037	bta-miR-216a	3.621	0.291286	0.607817	1.0506	7.60375	1.60795	1.98396	1.23764	0	0	1.8004	bta-miR-2284j	4.43041
bta-miR-487a	0	2.32365	2.3093	1.27985	4.00321	0.729797	1.92175	0.908381	2.79069	1.58334	1.785	bta-miR-383	1.96415	3.09158	1.05822	0	3.13644	1.80892	4.20912	0	0	2.58207	1.78505	bta-miR-362-3p	0	0.481182	0.764576	2.74303	4.85083	2.13948	6.35853	0.863725	0.304454	1.8748	2.03806	bta-miR-154b	1.8105	1.45643	1.21563	0	1.90094	1.60795	1.32264	1.85646	3.61084	3.08206	1.78634	bta-miR-3120	4.43041
bta-miR-542-5p	2.28459	0.77455	0.769768	2.13308	1.40112	2.18939	1.92175	2.27095	0.93023	3.16667	1.78421	bta-miR-2284ac	1.03376	1.18907	0.52911	8.27624	0	0	3.5076	0	0.748127	1.72138	1.70053	bta-miR-27a-5p	5.60357	1.92473	1.52915	3.42879	0.970166	0.855792	1.27171	1.72745	1.6745	1.24986	2.02357	bta-miR-2320-5p	1.207	0.582573	2.43127	4.20241	1.26729	1.60795	3.3066	1.85646	0	1.32088	1.77824	bta-miR-137	1.4768
bta-miR-2284j	4.56917	3.61457	3.59225	3.41293	0.20016	0.729797	0.320292	0.45419	0.465115	0	1.73585	bta-miR-491	2.37766	0.475628	1.05822	5.17265	1.39398	0.90446	1.40304	0.710787	1.49625	1.86483	1.68575	bta-miR-3120	5.60357	1.92473	1.52915	2.74303	0	2.13948	2.54341	1.43954	0.608908	1.24986	1.97817	bta-miR-3120	2.414	1.16515	3.03908	1.0506	3.16823	0.803974	2.64528	0.618821	1.80542	0.880588	1.75911	bta-miR-2318	1.4768
bta-miR-3601	2.28459	0.77455	0.769768	2.13308	1.40112	2.18939	1.92175	2.27095	0.93023	2.4881	1.71635	bta-miR-184	0.8787	1.90251	2.11644	0	1.74247	0.90446	4.91064	1.42157	0.748127	1.64966	1.62746	bta-miR-424-3p	3.73571	1.92473	1.52915	1.37152	0.970166	1.28369	5.08683	1.43954	0.608908	1.24986	1.92001	bta-miR-1814c	1.8105	1.45643	2.43127	2.10121	0.633646	0	5.29057	0.618821	0	3.08206	1.74245	bta-miR-6520	1.4768
bta-miR-502b	1.14229	1.29092	1.53954	1.70647	1.40112	3.64899	1.28117	0.908381	2.79069	1.35715	1.70667	bta-miR-2483-5p	1.44727	0.713442	0.70548	4.13812	0.696988	0.45223	2.10456	0	2.99251	2.94069	1.61913	bta-miR-1814c	1.86786	1.92473	3.82288	0.685759	3.88067	2.13948	1.27171	1.15163	0.304454	1.8748	1.8924	bta-miR-2415-3p	2.414	1.74772	4.25472	0	0	0.803974	2.64528	0	4.51354	0.880588	1.72598	bta-miR-2376	1.4768
bta-miR-323	1.14229	1.03273	2.05271	2.5597	0.800642	3.64899	1.92175	1.81676	0.465115	1.58334	1.7024	bta-miR-2285p	0.8787	1.18907	0	4.13812	1.04548	0.226115	3.5076	4.26472	0	0.286897	1.55367	bta-miR-205	1.86786	0.481182	0	4.80031	0	0.855792	5.08683	3.16699	0	2.49973	1.87587	bta-miR-1260b	1.8105	0.291286	0	4.20241	1.26729	0.803974	1.98396	0.618821	3.61084	2.64176	1.72309	bta-miR-34c	0.738402
bta-miR-299	2.28459	2.32365	1.53954	2.13308	1.60128	0.729797	2.24205	0.45419	2.79069	0.904764	1.70036	bta-miR-543	2.06753	1.90251	0.52911	7.24171	1.04548	0	0	0.710787	0	1.79311	1.52902	bta-miR-2318	9.33928	3.36828	0	3.42879	0	1.28369	1.27171	0	0	0	1.86917	bta-miR-129-3p	0.6035	0.873859	0.607817	5.25302	1.90094	0.803974	3.3066	0.618821	0.902709	2.20147	1.70727	bta-miR-2284t-3p	2.21521
bta-miR-137	1.14229	2.06547	1.53954	2.13308	0	2.18939	2.56234	0.908381	3.25581	1.13095	1.69272	bta-miR-6520	0.465194	1.90251	1.23459	3.10359	0.696988	0.678345	1.40304	2.13236	2.24438	1.21931	1.50803	bta-miR-491	1.86786	0.481182	3.82288	2.74303	3.88067	1.28369	0	1.15163	1.52227	1.8748	1.8628	bta-miR-6520	0	0.582573	2.43127	3.15181	1.26729	0	0.661321	1.23764	4.51354	2.64176	1.64872	bta-miR-411c-3p	0.738402
bta-miR-2284d	4.56917	2.32365	3.07907	2.98632	0.20016	0.729797	0.960877	0.908381	0	1.13095	1.68884	bta-miR-2889	0.258441	0	0	2.06906	0.348494	1.58281	8.41824	0.710787	0	1.43449	1.48223	bta-miR-2313-3p	1.86786	0.481182	4.58745	2.05728	6.79116	0.427896	0	0	0	1.8748	1.80876	bta-miR-545-3p	1.207	0.291286	0.607817	2.10121	1.26729	4.01987	2.64528	2.47528	1.80542	0	1.64205	bta-miR-2427	3.69201
bta-miR-1814c	1.14229	0.516366	1.79612	1.70647	0.800642	2.91919	1.60146	0.908381	3.25581	1.80953	1.64563	bta-miR-449a	0.310129	1.42688	0.52911	4.13812	0.348494	0.226115	4.20912	0.710787	0.748127	2.08	1.47269	bta-miR-494	0	1.44355	4.58745	2.74303	2.9105	1.28369	1.27171	1.43954	0.913361	1.24986	1.78427	bta-miR-2483-5p	3.0175	1.16515	0.607817	3.15181	0	4.01987	2.64528	1.23764	0	0	1.58451	bta-miR-299	0.738402
bta-miR-502a	1.14229	0.258183	1.02636	0.426617	0.20016	1.45959	0.640585	1.81676	6.51161	2.4881	1.59703	bta-miR-485	1.03376	1.42688	0.52911	4.13812	1.74247	0.678345	0.70152	1.42157	1.49625	1.50621	1.46743	bta-miR-2284t-3p	0	0.481182	1.52915	1.37152	1.94033	1.71158	7.63024	0.287908	0	2.49973	1.74516	bta-miR-543	0	0.873859	2.43127	1.0506	2.53458	0.803974	1.32264	1.85646	4.51354	0.440294	1.58272	bta-miR-502a	0.738402
bta-miR-6520	2.28459	1.03273	0.769768	2.13308	0.600481	0.729797	0.320292	3.17933	2.32558	1.80953	1.51852	bta-miR-592	2.84285	2.14033	0.88185	0	5.22741	0.90446	0	1.42157	0	1.21931	1.46378	bta-miR-2284h-5p	3.73571	0.481182	0	0.685759	1.94033	0.427896	1.27171	4.60654	3.65345	0.624932	1.74275	bta-miR-7859	2.414	0.873859	1.21563	0	1.26729	0	1.32264	1.23764	6.31896	0.880588	1.55306	bta-miR-7861	0.738402
bta-miR-362-3p	4.56917	0	2.05271	1.27985	0.800642	0	1.60146	2.27095	1.39535	1.13095	1.51011	bta-miR-487a	1.65402	0.713442	1.23459	3.10359	1.74247	0.90446	0.70152	0.710787	2.24438	1.57793	1.45872	bta-miR-2440	5.60357	0.962364	0.764576	0.685759	1.94033	0.855792	3.81512	0.863725	0	1.8748	1.7366	bta-miR-330	2.414	0	0.607817	4.20241	0	2.41192	0.661321	2.47528	1.80542	0.880588	1.54588	bta-miR-3533	2.95361
bta-miR-2376	3.42688	0.516366	1.28295	0.853234	0	2.91919	1.28117	1.36257	1.86046	1.58334	1.50862	bta-miR-323	2.11922	1.90251	0.70548	3.10359	1.74247	0.90446	2.10456	0.710787	0	1.21931	1.45124	bta-miR-502b	7.47143	0.962364	0	0.685759	1.94033	0.855792	2.54341	0.575817	0.152227	1.8748	1.70619	bta-miR-2285i	1.207	0	1.21563	3.15181	0	0.803974	0.661321	1.85646	4.51354	1.76118	1.51709	bta-miR-376b	1.4768
bta-miR-3120	0	0.258183	0.256589	1.70647	1.80144	2.18939	1.60146	3.63352	3.25581	0.226191	1.49291	bta-miR-330	0.620259	1.18907	0.70548	5.17265	0.696988	0.678345	0.70152	1.42157	2.24438	1.00414	1.44344	bta-miR-2399-5p	3.73571	1.44355	1.52915	1.37152	0.970166	2.13948	0	3.4549	1.82672	0	1.64712	bta-miR-34c	0.6035	0.582573	0.607817	1.0506	2.53458	1.60795	0.661321	2.47528	4.51354	0.440294	1.50775	bta-miR-491	1.4768
bta-miR-491	3.42688	0.258183	1.02636	0.426617	2.0016	0.729797	1.28117	0	4.65115	0.678573	1.44803	bta-miR-2478	0.206753	0	0.17637	5.17265	1.04548	0	1.40304	2.84315	2.99251	0.358621	1.41986	bta-miR-2887	7.47143	0	2.29373	1.37152	2.9105	0	0	0.287908	0.152227	1.24986	1.57372	bta-miR-190b	0.6035	0.582573	1.21563	1.0506	2.53458	0.803974	1.98396	4.33174	1.80542	0	1.4912	bta-miR-323	2.21521
bta-miR-545-5p	3.42688	1.29092	0.769768	0.426617	1.80144	2.18939	1.60146	0.908381	0	1.80953	1.42244	bta-miR-190b	1.08545	1.42688	0.88185	1.03453	0.696988	0.226115	0.70152	4.26472	2.24438	1.21931	1.37818	bta-miR-34c	3.73571	0	3.82288	1.37152	3.88067	0	0	0.287908	0	2.49973	1.55984	bta-miR-502a	0.6035	1.45643	1.21563	2.10121	0	1.60795	2.64528	1.23764	1.80542	2.20147	1.48745	bta-miR-654	2.21521
bta-miR-2404	4.56917	0.258183	0.256589	0.426617	0.600481	1.45959	0.960877	4.5419	0	1.13095	1.42044	bta-miR-2284d	0.155065	1.42688	1.7637	9.31078	0.348494	0.226115	0	0	0	0.215173	1.34462	bta-miR-411c-3p	0	1.44355	3.82288	1.37152	1.94033	2.13948	0	1.43954	2.2834	0.624932	1.50656	bta-miR-2285m	1.207	0.582573	1.21563	3.15181	1.26729	4.01987	1.32264	0.618821	0	0.880588	1.42662	bta-miR-543	0
bta-miR-6521	0	1.03273	0.256589	1.27985	2.40192	0.729797	1.60146	2.27095	3.25581	0.452382	1.32815	bta-miR-7861	0.930388	0.713442	0.70548	4.13812	1.04548	1.35669	0.70152	2.84315	0	0.932415	1.33667	bta-miR-2285r	7.47143	0.481182	0.764576	2.05728	0	0.427896	1.27171	1.72745	0.152227	0.624932	1.49787	bta-miR-449a	1.8105	1.16515	1.21563	3.15181	0.633646	0.803974	3.3066	0	0.902709	0.440294	1.34303	bta-miR-1434-3p	2.21521
bta-miR-2425-5p	2.28459	0.516366	0.256589	0	1.60128	0	1.92175	1.81676	2.32558	2.26191	1.29848	bta-miR-6526	1.70571	1.6647	2.99829	3.10359	0.348494	0.678345	0	0.710787	0	1.86483	1.30747	bta-miR-323	1.86786	3.84946	2.29373	0.685759	0	0.427896	1.27171	1.15163	0.913361	2.49973	1.49611	bta-miR-483	1.207	0	0	0	0	0	0	0	11.7352	0.440294	1.33825	bta-miR-154b	1.4768
bta-miR-2403	0	1.03273	1.79612	2.5597	0.400321	1.45959	1.60146	2.27095	1.86046	0	1.29813	bta-miR-483	0.620259	0.237814	0.35274	7.24171	1.04548	0	0	0.710787	2.24438	0.573794	1.3027	bta-miR-2431-5p	3.73571	2.40591	1.52915	0.685759	0.970166	0	1.27171	1.43954	0.913361	1.8748	1.48261	bta-miR-2431-5p	0	0.582573	2.43127	2.10121	2.53458	0	1.32264	3.0941	0	0.880588	1.2947	bta-miR-2285i	1.4768
bta-miR-7861	0	0.516366	1.02636	2.5597	0.800642	3.64899	0.640585	1.36257	1.86046	0.452382	1.2868	bta-miR-2284j	0.103376	3.3294	2.29281	5.17265	0.348494	0.678345	0.70152	0	0	0	1.26266	bta-miR-2483-5p	0	1.92473	2.29373	2.05728	1.94033	1.28369	0	0.575817	3.19676	1.24986	1.45222	bta-miR-2284t-3p	0.6035	0.291286	0.607817	2.10121	0.633646	4.01987	1.32264	0	0.902709	2.20147	1.26841	bta-miR-193a	0.738402
bta-miR-7859	1.14229	0.258183	1.53954	1.27985	0.400321	2.18939	0.640585	0.45419	2.79069	2.03572	1.27308	bta-miR-2483-3p	0.516882	1.6647	0.35274	4.13812	0.696988	0.90446	1.40304	0.710787	0.748127	1.43449	1.25703	bta-miR-2446	5.60357	0.962364	0.764576	1.37152	1.94033	0.427896	2.54341	0	0	0.624932	1.42386	bta-miR-2440	0.6035	0.291286	1.21563	4.20241	0	0.803974	3.96793	0.618821	0	0.880588	1.25841	bta-miR-424-3p	2.21521
bta-miR-135a	0	0.516366	0.769768	0.426617	1.0008	2.91919	0.960877	1.36257	0.93023	3.39286	1.22793	bta-miR-2399-5p	1.03376	0.951256	1.05822	0	1.74247	2.03504	2.10456	2.13236	0	1.00414	1.20618	bta-miR-2346	1.86786	1.44355	1.52915	0.685759	0	0.427896	5.08683	0	1.06559	1.24986	1.33565	bta-miR-9-3p	0	1.16515	0	1.0506	1.90094	0.803974	3.3066	3.0941	0	0.880588	1.2202	bta-miR-2478	0.738402
bta-miR-9-3p	1.14229	2.58183	1.02636	0.853234	0.400321	1.45959	3.20292	0.908381	0	0.678573	1.22535	bta-miR-545-3p	1.34389	0.951256	1.58733	2.06906	0.696988	0.226115	1.40304	0	1.49625	2.08	1.18539	bta-miR-135a	0	2.40591	0.764576	0.685759	1.94033	0	3.81512	2.59118	0.456681	0.624932	1.32845	bta-miR-487a	1.8105	0.291286	1.82345	1.0506	1.90094	0.803974	1.98396	0	0.902709	1.32088	1.18883	bta-miR-2483-5p	0
bta-miR-2478	2.28459	0.258183	0.769768	2.5597	2.60209	1.45959	0.640585	0	0.93023	0.678573	1.21833	bta-miR-2431-5p	0.723635	1.18907	1.23459	1.03453	0	0.90446	1.40304	2.13236	2.24438	0.860691	1.17268	bta-miR-105a	3.73571	0.481182	2.29373	2.05728	1.94033	0.427896	0	1.15163	0.456681	0.624932	1.31694	bta-miR-196b	0.6035	0.873859	1.82345	1.0506	0	1.60795	0.661321	4.33174	0.902709	0	1.18551	bta-miR-1185	1.4768
bta-miR-545-3p	2.28459	0	0.256589	2.13308	0.800642	2.18939	0.640585	2.72514	0.465115	0.452382	1.19475	bta-miR-9-3p	0.723635	1.18907	0.88185	2.06906	0.348494	0.678345	2.80608	2.13236	0	0.860691	1.16896	bta-miR-502a	7.47143	0.481182	0	0	0	0	0	1.72745	0.304454	3.12466	1.31092	bta-miR-2376	0	0.873859	2.43127	1.0506	1.26729	0.803974	1.32264	1.85646	1.80542	0.440294	1.18518	bta-miR-545-3p	2.21521
bta-miR-330	1.14229	0.516366	1.53954	0.426617	0.400321	0.729797	1.28117	1.36257	2.79069	1.58334	1.17727	bta-miR-2415-3p	0.723635	0.951256	0.35274	0	0	0.45223	0.70152	2.84315	4.48876	1.14759	1.16609	bta-miR-2285z	0	0.481182	0.764576	0.685759	0	1.71158	5.08683	2.01536	0.456681	1.8748	1.30768	bta-miR-433	0	0.291286	0.607817	2.10121	0.633646	0	1.98396	0	2.70813	3.52235	1.18484	bta-miR-2403	1.4768
bta-miR-488	1.14229	0.258183	0	0.853234	0.400321	0	1.28117	2.72514	4.65115	0.452382	1.17639	bta-miR-2376	0.930388	0.713442	0.35274	4.13812	0	0.90446	0.70152	2.84315	0	0.932415	1.15162	bta-miR-2339	5.60357	0	0.764576	0	0	1.28369	3.81512	0.575817	0	0.624932	1.26677	bta-miR-485	0.6035	0.291286	0.607817	2.10121	1.90094	1.60795	0.661321	1.23764	1.80542	0.880588	1.16977	bta-miR-2399-5p	0.738402
bta-miR-2411-5p	1.14229	1.29092	0.769768	1.27985	1.40112	0	0	1.36257	3.72092	0.678573	1.1646	bta-miR-134	0.413506	0.951256	0	5.17265	0.348494	0.678345	0	0.710787	1.49625	0.788967	1.05603	bta-miR-2425-5p	7.47143	0.962364	0	0	0	0	1.27171	0	1.52227	1.24986	1.24776	bta-miR-2399-5p	0.6035	0.582573	0.607817	1.0506	0.633646	1.60795	0	1.23764	2.70813	2.64176	1.16736	bta-miR-2320-5p	0.738402
bta-miR-190b	3.42688	1.5491	1.28295	0.426617	0.400321	0.729797	0.960877	0	0.465115	1.58334	1.0825	bta-miR-2284t-3p	0.671947	0.951256	0.17637	1.03453	0.348494	0.45223	2.80608	2.84315	0	1.21931	1.05034	bta-miR-654	0	0.962364	2.29373	2.74303	1.94033	1.28369	1.27171	0.863725	0.456681	0.624932	1.24402	bta-miR-2313-3p	3.621	0.291286	2.43127	1.0506	0.633646	1.60795	0	1.23764	0	0.440294	1.13137	bta-miR-190b	0.738402
bta-miR-122	0	0	0.513178	0.426617	0.20016	0	0.320292	0.45419	8.83719	0	1.07516	bta-miR-1814c	1.18883	1.42688	0.35274	0	1.74247	0.226115	0.70152	3.55393	0	1.29104	1.04835	bta-miR-2415-3p	3.73571	0.481182	0.764576	0	0	1.71158	2.54341	1.43954	0.456681	1.24986	1.23826	bta-miR-2887	0.6035	0.291286	1.21563	3.15181	1.90094	0	1.32264	0.618821	1.80542	0	1.091	bta-miR-3601	1.4768
bta-miR-3533	4.56917	0	1.53954	0.426617	0	0.729797	0.640585	0.45419	0	2.26191	1.06218	bta-miR-34c	0.671947	0.237814	0.70548	3.10359	1.74247	0	0	0.710787	0	3.15587	1.0328	bta-miR-370	0	3.36828	2.29373	2.05728	0	1.71158	0	2.01536	0.608908	0	1.20551	bta-miR-2318	0.6035	0	0.607817	1.0506	0	2.41192	1.98396	3.71292	0	0.440294	1.0811	bta-miR-542-5p	1.4768
bta-miR-2339	2.28459	0	0.769768	0.853234	0.600481	1.45959	1.28117	1.36257	0.93023	0.678573	1.02202	bta-miR-370	1.34389	1.90251	0.35274	1.03453	1.39398	0.90446	0.70152	0.710787	0.748127	1.21931	1.03119	bta-miR-299	0	2.40591	3.0583	0.685759	0	0.427896	2.54341	0.575817	0.456681	1.8748	1.20286	bta-miR-2285j	0	0.291286	1.21563	0	0.633646	0.803974	0.661321	2.47528	2.70813	1.32088	1.01102	bta-miR-2339	0.738402
bta-miR-2320-5p	0	1.5491	0	0.426617	0.400321	0.729797	0.960877	2.72514	1.86046	1.35715	1.00095	bta-miR-2284h-5p	0.0516882	0.237814	0.35274	1.03453	0.696988	0.45223	0	2.13236	5.23689	0	1.01952	bta-miR-485	1.86786	1.44355	0.764576	0	0	0.427896	2.54341	2.01536	1.06559	1.8748	1.2003	bta-miR-2403	0	1.45643	1.82345	0	1.90094	0	2.64528	1.23764	0	0.880588	0.994433	bta-miR-2284h-5p	1.4768
bta-miR-2399-5p	0	0.77455	1.28295	2.13308	0.400321	0	0.640585	1.36257	1.86046	1.35715	0.981166	bta-miR-2892	0.361818	0.237814	1.41096	1.03453	2.43946	0	2.10456	0	0	2.43863	1.00278	bta-miR-383	0	0.962364	5.35203	0	0.970166	0.855792	0	2.01536	1.82672	0	1.19824	bta-miR-137	0	0.582573	1.82345	0	0.633646	3.21589	0.661321	2.47528	0	0.440294	0.983246	bta-miR-1248	2.95361
bta-miR-2285p	2.28459	1.29092	1.28295	0.426617	1.0008	0	1.60146	0.45419	0.465115	0.904764	0.97114	bta-miR-2440	0.206753	0	0.70548	0	2.43946	0	3.5076	2.13236	0	0.788967	0.978062	bta-miR-3533	1.86786	0	0	0.685759	0	0.427896	0	0	0	8.74905	1.17306	bta-miR-592	1.207	0.291286	1.21563	1.0506	0	0.803974	0.661321	0	4.51354	0	0.974336	bta-miR-6521	2.21521
bta-miR-2320-3p	1.14229	0.516366	0.769768	0.853234	0	2.18939	0.960877	0.908381	1.39535	0.452382	0.918804	bta-miR-193a	1.24052	0.237814	0.52911	3.10359	0.696988	0.678345	0	0	1.49625	1.64966	0.963228	bta-miR-592	1.86786	0.962364	2.29373	1.37152	0	1.28369	0	0.863725	0.456681	2.49973	1.15993	bta-miR-2284h-5p	0.6035	0.291286	0	0	0.633646	1.60795	0	1.85646	2.70813	1.76118	0.946214	bta-miR-219-5p	0
bta-miR-2415-3p	1.14229	0.77455	0.256589	0	0	0.729797	1.60146	0.45419	2.79069	1.35715	0.910672	bta-miR-105b	0.516882	1.90251	0.35274	0	0.696988	1.58281	1.40304	2.13236	0	0.645518	0.923285	bta-miR-7861	3.73571	0.481182	0.764576	1.37152	0	0.855792	2.54341	1.43954	0.152227	0	1.1344	bta-miR-193a	1.8105	0	0	1.0506	0.633646	0	1.32264	0	4.51354	0	0.933094	bta-miR-2284k	0.738402
bta-miR-34c	0	0.77455	0.769768	0	0.600481	3.64899	0.320292	1.81676	0.465115	0.678573	0.907453	bta-miR-2339	0.258441	0.713442	0.35274	2.06906	0.348494	0	2.10456	2.84315	0	0.215173	0.890506	bta-miR-2403	1.86786	1.92473	0	1.37152	1.94033	1.28369	1.27171	0.863725	0.152227	0.624932	1.13007	bta-miR-216b	3.0175	0.291286	1.82345	0	2.53458	0.803974	0	0.618821	0	0	0.908962	bta-miR-2885	2.21521
bta-miR-503-3p	2.28459	0.516366	1.02636	0.853234	0	1.45959	0.960877	0	0.93023	0.904764	0.893601	bta-miR-488	1.86078	1.90251	0.88185	0	0.348494	1.13058	0	0	0	2.22345	0.834766	bta-miR-365-5p	5.60357	1.92473	0	0	0.970166	0.427896	0	0.575817	1.37004	0	1.08722	bta-miR-6521	1.8105	0.291286	1.21563	0	2.53458	0	0	1.23764	1.80542	0	0.889506	bta-miR-205	1.4768
bta-miR-365-5p	1.14229	1.5491	0.769768	1.27985	1.20096	0.729797	0.320292	0.908381	0.93023	0	0.883067	bta-miR-2320-5p	0.723635	0.237814	0.70548	1.03453	1.04548	0	0.70152	2.84315	0	1.00414	0.829575	bta-miR-2320-3p	0	0.962364	0.764576	1.37152	0	0.427896	5.08683	0.863725	0	1.24986	1.07268	bta-miR-2435	0	0	0	2.10121	1.26729	0.803974	0.661321	0	3.61084	0.440294	0.888492	bta-miR-2425-5p	1.4768
bta-miR-2285z	1.14229	0	1.02636	0	0.600481	1.45959	1.28117	0.45419	1.86046	0.678573	0.850312	bta-miR-2318	0.413506	0.237814	0.52911	3.10359	0.348494	0.226115	1.40304	1.42157	0	0.573794	0.825704	bta-miR-2411-5p	1.86786	1.92473	0.764576	0.685759	0	0	2.54341	0.287908	0.913361	1.24986	1.02375	bta-miR-299	0.6035	0	0	1.0506	1.26729	0.803974	1.98396	0	0.902709	2.20147	0.881351	bta-miR-2285j	1.4768
bta-miR-2422	0	0.516366	0.256589	1.70647	3.60289	0.729797	0.960877	0.45419	0	0.226191	0.845337	bta-miR-2411-5p	0.56857	0.475628	0.70548	1.03453	1.39398	0.226115	2.10456	0.710787	0.748127	0.286897	0.825467	bta-miR-2284k	1.86786	0.962364	0.764576	0.685759	3.88067	0.427896	0	0.863725	0.152227	0.624932	1.023	bta-miR-7861	0	0.873859	0	0	1.26729	1.60795	3.3066	0.618821	0	0.880588	0.855511	bta-miR-1434-5p	0.738402
bta-miR-2431-5p	0	0.258183	1.79612	0.426617	0.800642	0	1.28117	1.36257	1.39535	0.904764	0.822542	bta-miR-7859	0.103376	1.42688	0.52911	1.03453	1.04548	0.90446	0	2.13236	0.748127	0.286897	0.821123	bta-miR-2285i	0	0.962364	0	0.685759	0.970166	0	1.27171	1.15163	0.608908	4.37452	1.00251	bta-miR-134	0	0.582573	1.21563	1.0506	1.90094	0	0.661321	1.23764	0.902709	0.880588	0.843201	bta-miR-2344	0
bta-miR-134	1.14229	0.516366	0.513178	0.426617	0.20016	1.45959	0.960877	0.908381	0.465115	1.35715	0.794973	bta-miR-2285z	0.620259	0	0.35274	2.06906	1.04548	0	1.40304	2.13236	0	0.573794	0.819674	bta-miR-2478	0	0.962364	0	0.685759	0	0.855792	3.81512	0.575817	0	3.12466	1.00195	bta-miR-2446	0.6035	0.291286	1.82345	0	0.633646	2.41192	0.661321	0.618821	0.902709	0.440294	0.838695	bta-miR-2285z	0.738402
bta-miR-2483-5p	2.28459	0.258183	0.513178	0.853234	0	0	0.640585	0	2.79069	0.452382	0.779284	bta-miR-105a	1.08545	1.42688	0.35274	0	1.39398	0.90446	0.70152	0	0	1.86483	0.772986	bta-miR-2483-3p	5.60357	0	0	0	0	0	1.27171	1.72745	0.761135	0.624932	0.998879	bta-miR-2339	0.6035	0.582573	1.21563	1.0506	0.633646	0	1.32264	0.618821	0.902709	1.32088	0.825101	bta-miR-483	0
bta-miR-2284h-5p	3.42688	0.77455	0	0	0.400321	0	0.640585	0.45419	0.465115	1.58334	0.774498	bta-miR-502a	0.56857	0.475628	0.35274	1.03453	0.696988	0	1.40304	0.710787	1.49625	0.860691	0.759923	bta-miR-2285j	3.73571	0.481182	0.764576	1.37152	0.970166	0.427896	1.27171	0	0.304454	0.624932	0.995214	bta-miR-370	0	0.873859	0.607817	2.10121	0.633646	0	0.661321	0.618821	1.80542	0.880588	0.818268	bta-miR-2284ac	1.4768
bta-miR-18b	0	0.77455	0.769768	0.426617	0.400321	2.18939	1.28117	1.36257	0	0.452382	0.765677	bta-miR-503-3p	0.361818	0	0.35274	4.13812	0	0.45223	0	0	1.49625	0.717243	0.751841	bta-miR-1248	0	0	0.764576	0.685759	0	0.855792	0	0	0	7.49918	0.980531	bta-miR-2285r	0.6035	0.582573	0	1.0506	1.26729	0.803974	0	0.618821	1.80542	1.32088	0.805306	bta-miR-370	1.4768
bta-miR-483	3.42688	0.258183	0	0.426617	0.400321	0	1.28117	0	0.93023	0.904764	0.762816	bta-miR-18b	0.413506	0.713442	0.35274	2.06906	0.348494	0	2.10456	0.710787	0	0.788967	0.750156	bta-miR-2368-3p	1.86786	0.962364	0	0.685759	0.970166	1.71158	1.27171	0.863725	0.152227	1.24986	0.973525	bta-miR-2892	1.207	0.291286	0	1.0506	1.26729	0.803974	0	3.0941	0	0	0.771426	bta-miR-592	0.738402
bta-miR-8550	1.14229	0	0	2.5597	0	1.45959	1.28117	0	0.93023	0	0.737299	bta-miR-6521	0.56857	0.475628	0.70548	0	2.09096	1.13058	0.70152	0.710787	0	0.788967	0.717249	bta-miR-193a	0	0.962364	3.0583	2.74303	1.94033	0.427896	0	0.575817	0	0	0.970775	bta-miR-30b-3p	0	0	0.607817	0	1.26729	0	1.32264	0	3.61084	0.880588	0.768917	bta-miR-433	0.738402
bta-miR-2284t-3p	0	0	0.769768	0	0.400321	1.45959	1.28117	0.45419	2.32558	0.678573	0.736919	bta-miR-1224	1.80909	0.951256	0.35274	0	0.348494	0	1.40304	0.710787	0	1.57793	0.715334	bta-miR-543	1.86786	1.92473	0	2.05728	1.94033	0.427896	0	1.15163	0.304454	0	0.967418	bta-miR-365-5p	0.6035	0	0	0	0	0	0.661321	0	6.31896	0	0.758378	bta-miR-487a	0
bta-miR-2285j	0	0.516366	0.256589	0	0	0.729797	0.320292	3.17933	1.39535	0.904764	0.730249	bta-miR-2457	0.258441	0.237814	0	2.06906	0.696988	0	1.40304	0.710787	1.49625	0.215173	0.708756	bta-miR-2409	3.73571	0.481182	0.764576	0.685759	0.970166	0.427896	2.54341	0	0	0	0.96087	bta-miR-323	0	1.16515	0	2.10121	3.16823	0	0.661321	0	0	0.440294	0.75362	bta-miR-2903	0
bta-miR-2285i	1.14229	0.516366	0.513178	0.426617	0	0	0.320292	0	2.79069	1.58334	0.729277	bta-miR-376d	0.465194	0.237814	0.17637	2.06906	1.04548	0.226115	0.70152	0	1.49625	0.573794	0.69916	bta-miR-105b	1.86786	0.481182	0.764576	2.05728	0.970166	0.855792	0	1.72745	0.152227	0.624932	0.950146	bta-miR-424-3p	0.6035	0.291286	1.21563	1.0506	0.633646	0.803974	0	0.618821	0.902709	1.32088	0.744105	bta-miR-7859	0.738402
bta-miR-2346	1.14229	0.258183	0.769768	1.27985	0.20016	0	1.28117	1.36257	0	0.904764	0.719876	bta-miR-2285r	0.775323	0.475628	0.52911	1.03453	0.348494	0.226115	0.70152	0	2.24438	0.573794	0.69089	bta-miR-545-3p	1.86786	0.481182	1.52915	1.37152	1.94033	0	1.27171	0.863725	0.152227	0	0.94777	bta-miR-2284p	0	0.291286	1.21563	0	0.633646	2.41192	1.98396	0.618821	0	0	0.715527	bta-miR-485	0.738402
bta-miR-2483-3p	4.56917	0.516366	0	0.426617	0.400321	0	0.320292	0.45419	0.465115	0	0.715207	bta-miR-365-5p	0.413506	0.475628	0.17637	2.06906	0	0.90446	0	0	2.24438	0.358621	0.664203	bta-miR-6521	0	0	0	1.37152	1.94033	0	0	1.72745	4.41458	0	0.945388	bta-miR-6526	0.6035	1.16515	0.607817	0	2.53458	1.60795	0	0.618821	0	0	0.713781	bta-miR-2431-5p	0
bta-miR-7862	1.14229	0.77455	0.513178	0	0.600481	0.729797	0.640585	1.81676	0.465115	0.452382	0.713514	bta-miR-122	0	0.713442	0	2.06906	0	0	2.10456	0.710787	0.748127	0.286897	0.663287	bta-miR-1260b	1.86786	1.92473	0.764576	1.37152	0	2.13948	0	0.575817	0.152227	0.624932	0.942113	bta-miR-2284k	0	0.873859	0.607817	1.0506	0	0.803974	1.98396	0	1.80542	0	0.712563	bta-miR-1260b	0.738402
bta-miR-2466-3p	0	0.258183	0.256589	2.5597	0.400321	0.729797	1.28117	0	1.39535	0.226191	0.71073	bta-miR-8550	0.465194	0	0	4.13812	0.348494	0	0	0.710787	0.748127	0.215173	0.66259	bta-miR-2466-3p	3.73571	0	0	0.685759	0.970166	0.427896	0	1.15163	0.456681	1.8748	0.930264	bta-miR-2411-5p	0	0.873859	1.21563	0	0.633646	0.803974	0	1.23764	1.80542	0.440294	0.701047	bta-miR-2415-3p	2.21521
bta-miR-2889	1.14229	0	0.256589	1.27985	0.400321	0	0.640585	1.81676	0.93023	0.452382	0.691901	bta-miR-2403	0.8787	0.713442	0.35274	1.03453	0.348494	0	0	2.13236	0	1.07586	0.653613	bta-miR-2284ac	0	0.962364	2.29373	1.37152	0.970166	1.28369	0	1.43954	0.304454	0.624932	0.925039	bta-miR-7858	0	0	1.21563	0	0	0.803974	1.98396	1.23764	0	1.76118	0.700239	bta-miR-2411-5p	0.738402
bta-miR-758	0	0.516366	0.513178	0.426617	0.600481	1.45959	0.320292	0.908381	1.39535	0.678573	0.681883	bta-miR-2404	0.620259	0	0.52911	0	1.04548	0	0.70152	1.42157	0	2.00828	0.632622	bta-miR-2427	1.86786	0.481182	0	0.685759	0.970166	0	0	0.287908	0	4.37452	0.86674	bta-miR-2474	0	0.291286	0.607817	1.0506	0	0	1.98396	0	2.70813	0	0.66418	bta-miR-2346	0.738402
bta-miR-2440	2.28459	0.516366	0.513178	0.426617	0.400321	0.729797	0.960877	0.908381	0	0	0.674012	bta-miR-6531	0.310129	0	0.17637	1.03453	0	0	2.10456	2.13236	0	0.50207	0.626002	bta-miR-1197	0	0.481182	0	1.37152	2.9105	1.28369	1.27171	0.575817	0.456681	0	0.835109	bta-miR-2404	0	0.291286	0	1.0506	0	0	0	1.23764	3.61084	0.440294	0.663066	bta-miR-135a	0.738402
bta-miR-2368-3p	2.28459	0.258183	0.256589	0	0	2.18939	0.320292	0.45419	0.465115	0.452382	0.668073	bta-miR-2284o	0.103376	0	0.35274	3.10359	0.348494	0	0.70152	1.42157	0	0.215173	0.624647	bta-miR-122	0	0	0	2.74303	3.88067	0.427896	1.27171	0	0	0	0.83233	bta-miR-2346	0	0.291286	1.21563	0	0	0	0.661321	3.0941	0.902709	0.440294	0.660535	bta-miR-2457	0.738402
bta-miR-2308	0	0.516366	0.513178	0	0.400321	1.45959	0.320292	0.45419	1.39535	1.58334	0.664262	bta-miR-6518	0.516882	0.237814	0	2.06906	0.348494	0	0.70152	0	1.49625	0.717243	0.608727	bta-miR-6526	0	0	0	1.37152	1.94033	0.427896	2.54341	0.287908	0.608908	0.624932	0.780491	bta-miR-2457	0.6035	0.291286	0.607817	1.0506	0	0.803974	1.98396	1.23764	0	0	0.657878	bta-miR-7858	0.738402
bta-miR-376d	1.14229	0.258183	1.02636	0.426617	0	0.729797	0.640585	0.45419	0.93023	0.678573	0.628683	bta-miR-2435	0.155065	0.237814	0.35274	2.06906	0.696988	0	1.40304	0.710787	0	0.358621	0.598412	bta-miR-7859	0	1.92473	0	0.685759	0.970166	0.427896	0	1.43954	0.913361	1.24986	0.761132	bta-miR-2903	0.6035	0.291286	0	1.0506	1.26729	0.803974	0.661321	1.23764	0	0.440294	0.635591	bta-miR-2284p	0
bta-miR-7858	1.14229	0.516366	0.513178	0	0	0.729797	0.640585	0.908381	0.465115	0.904764	0.582048	bta-miR-377	0.206753	0	0	4.13812	0.696988	0	0	0	0	0.358621	0.540048	bta-miR-2344	3.73571	1.92473	0.764576	0.685759	0	0	0	0.287908	0.152227	0	0.755091	bta-miR-542-5p	0	1.16515	0	1.0506	0.633646	0	1.32264	1.23764	0	0.880588	0.629027	bta-miR-2323	1.4768
bta-miR-193a	2.28459	0.258183	0.256589	0	0.20016	0.729797	0.640585	0.908381	0	0.452382	0.573066	bta-miR-219-5p	0.516882	0.475628	0	1.03453	0	0	2.10456	0	0.748127	0.430346	0.531007	bta-miR-1185	0	0.481182	0	0	0.970166	0.855792	2.54341	0.863725	0.304454	1.24986	0.72686	bta-miR-6516	0.6035	0.582573	0	0	0.633646	0.803974	1.32264	0	0.902709	1.32088	0.616993	bta-miR-2313-3p	0.738402
bta-miR-1224	0	0.258183	0.256589	0.426617	0.20016	0.729797	0.640585	2.27095	0	0.904764	0.568765	bta-miR-1197	1.18883	0.475628	0.35274	0	0.696988	0	0.70152	0.710787	0	1.14759	0.527408	bta-miR-433	1.86786	1.44355	0	0	0	0.855792	0	0.863725	0.304454	1.8748	0.721017	bta-miR-105a	0	0.873859	1.21563	0	0	0	1.32264	1.85646	0	0.880588	0.614918	bta-miR-7862	0
bta-miR-2457	0	0.516366	0.256589	0.426617	0.400321	2.18939	0.640585	0.45419	0	0.678573	0.556263	bta-miR-2460	0.103376	0	0.17637	3.10359	0	0	0	0	1.49625	0.358621	0.523821	bta-miR-935	1.86786	0.962364	0.764576	0	0.970166	0.427896	1.27171	0	0	0.624932	0.68895	bta-miR-376d	0.6035	0	0	2.10121	1.26729	0	0	1.23764	0	0.880588	0.609023	bta-miR-488	0
bta-miR-2318	1.14229	0	0.513178	0.853234	0.400321	0.729797	0.960877	0	0.93023	0	0.552993	bta-miR-30b-3p	0.465194	0.951256	0.17637	2.06906	0	0	0	0.710787	0	0.717243	0.508991	bta-miR-2284m	0	0	2.29373	0.685759	0.970166	0	1.27171	0.575817	0.152227	0.624932	0.657433	bta-miR-2425-5p	1.207	0.873859	0	0	0.633646	0	0	0.618821	0.902709	1.76118	0.599721	bta-miR-503-3p	0.738402
bta-miR-1248	3.42688	0	0.769768	0	0	0	0.640585	0.45419	0	0.226191	0.551761	bta-miR-1277	0.723635	0.475628	0	1.03453	0	0	0.70152	0	1.49625	0.645518	0.507709	bta-miR-6122-3p	5.60357	0.962364	0	0	0	0	0	0	0	0	0.656593	bta-miR-3601	0	1.16515	0	1.0506	0.633646	0	1.32264	1.23764	0	0.440294	0.584997	bta-miR-1197	0
bta-miR-219-5p	1.14229	0.516366	0	0.426617	0.20016	0.729797	1.28117	0.45419	0	0.452382	0.520298	bta-miR-2284b	0.310129	0.237814	0.52911	0	0.348494	0.45223	0.70152	0.710787	1.49625	0.215173	0.500151	bta-miR-216a	3.73571	0	0.764576	0.685759	0	0	1.27171	0	0	0	0.645775	bta-miR-2478	0	0.582573	0	1.0506	0	1.60795	0	0.618821	0.902709	0.880588	0.564324	bta-miR-216b	1.4768
bta-miR-541	0	0.516366	0	0.426617	0.800642	1.45959	0.320292	0.45419	0.465115	0.678573	0.512139	bta-miR-2320-3p	0.103376	0.475628	0	2.06906	0.696988	0.45223	0.70152	0	0	0.50207	0.500087	bta-miR-3154	1.86786	0	0	0	1.94033	0	2.54341	0	0	0	0.63516	bta-miR-219-5p	0.6035	0	0	2.10121	0	0	0.661321	0.618821	0.902709	0.440294	0.532785	bta-miR-7857	0
bta-miR-1197	0	0.258183	1.53954	0	0.800642	0	0.640585	0	0	1.80953	0.504847	bta-miR-6516	0.465194	0	0	3.10359	0.696988	0.226115	0	0	0	0.50207	0.499396	bta-miR-483	0	0.481182	1.52915	0	2.9105	0	0	0.287908	0.456681	0.624932	0.629035	bta-miR-2465	0	0	0.607817	2.10121	0.633646	0	0	0.618821	0	1.32088	0.528237	bta-miR-2285h	0.738402
bta-miR-6525	1.14229	0	0.256589	0	0	1.45959	0.320292	0.45419	0.93023	0.452382	0.501557	bta-miR-3957	0.103376	0	0	1.03453	0	0	0.70152	2.13236	0.748127	0.215173	0.493509	bta-miR-449b	1.86786	0	0	0	0	0	2.54341	0	0	1.8748	0.628607	bta-miR-2308	0.6035	0.582573	0	1.0506	1.26729	0	0	0.618821	0.902709	0	0.50255	bta-miR-2285v	0.738402
bta-miR-383	0	1.29092	0.256589	1.27985	0.20016	0.729797	0.320292	0	0.93023	0	0.500784	bta-miR-1298	0.516882	1.6647	0.52911	0	1.04548	0.678345	0	0	0	0.358621	0.479314	bta-miR-2308	0	0.481182	0	1.37152	0	0	2.54341	0.287908	0.304454	1.24986	0.623834	bta-miR-2284e	0	0	0	1.0506	0.633646	1.60795	0.661321	0.618821	0	0.440294	0.501263	bta-miR-6516	0
bta-miR-2474	0	0.77455	0.513178	0	0.800642	1.45959	0.320292	0.908381	0	0.226191	0.500283	bta-miR-376c	0.930388	0.237814	0	0	0.696988	0.45223	1.40304	0.710787	0	0.358621	0.478987	bta-miR-487a	0	0	0.764576	2.05728	0	0.855792	1.27171	0.863725	0.304454	0	0.611753	bta-miR-2284f	0	0	0	1.0506	0.633646	1.60795	0.661321	0.618821	0	0.440294	0.501263	bta-miR-2400	0.738402
bta-miR-2313-3p	0	0.258183	0.769768	0.426617	0	0.729797	0	1.36257	0.465115	0.904764	0.491681	bta-miR-2425-5p	0.516882	0.713442	0	0	0.696988	0.226115	2.10456	0	0	0.50207	0.476006	bta-miR-1224	1.86786	0.481182	0	0	0	1.28369	0	1.72745	0	0.624932	0.598511	bta-miR-6531	0.6035	0.582573	1.21563	0	0.633646	0	0.661321	1.23764	0	0	0.493431	bta-miR-1224	0.738402
bta-miR-2446	0	0.516366	0.256589	0.426617	0.20016	0	0.320292	2.72514	0	0.452382	0.489755	bta-miR-2466-3p	0.310129	0.237814	0.88185	0	0	0.45223	0.70152	1.42157	0	0.717243	0.472236	bta-miR-6518	1.86786	0	0	0.685759	1.94033	0.855792	0	0.575817	0	0	0.592556	bta-miR-2284o	0	0.582573	0	1.0506	0	2.41192	0	0	0	0.880588	0.492569	bta-miR-365-5p	0
bta-miR-6518	1.14229	0	0	0.426617	0.400321	0.729797	0.320292	0.908381	0.93023	0	0.485793	bta-miR-2443	0.413506	0.237814	0.35274	0	0.696988	0.45223	0	0.710787	1.49625	0.358621	0.471894	bta-miR-2400	3.73571	0	0.764576	0.685759	0	0.427896	0	0.287908	0	0	0.590185	bta-miR-2466-3p	1.207	0.291286	0.607817	0	0	0	0.661321	1.23764	0	0.880588	0.488565	bta-miR-2284e	0
bta-miR-2284m	2.28459	0.258183	0.513178	0	0.600481	0.729797	0	0.45419	0	0	0.484042	bta-miR-2285i	0.258441	0	0	1.03453	0	0	0.70152	1.42157	0	1.29104	0.47071	bta-miR-30b-3p	1.86786	0	2.29373	0	0	0	0	1.72745	0	0	0.588903	bta-miR-488	0.6035	1.45643	0	0	0	0	1.32264	0.618821	0	0.880588	0.488198	bta-miR-2284f	0
bta-miR-376c	0	0	0.513178	0	1.0008	0	0.320292	0.908381	0.93023	1.13095	0.480384	bta-miR-2284k	0	0	0	1.03453	0	0	1.40304	1.42157	0.748127	0	0.460727	bta-miR-2422	0	1.44355	3.0583	0	0	0	0	0	1.06559	0	0.556744	bta-miR-2461-3p	0.6035	0	0	0	0	2.41192	0	0	1.80542	0	0.482084	bta-miR-2284m	0
bta-miR-2284k	1.14229	1.03273	0	0	0.20016	0	1.28117	0.45419	0	0.678573	0.478912	bta-miR-7862	0.155065	0.713442	0.35274	0	0.348494	0.226115	1.40304	0	0.748127	0.573794	0.452082	bta-miR-376d	1.86786	0.962364	0	0	0.970166	0.855792	0	0.287908	0.608908	0	0.5553	bta-miR-2387	0	0.291286	0.607817	0	0.633646	0	1.32264	1.85646	0	0	0.471185	bta-miR-2285r	0
bta-miR-30b-3p	0	0.516366	0.513178	1.27985	0.20016	0	0.640585	0	1.39535	0.226191	0.477168	bta-miR-1247-3p	0.0516882	0	0	0	0.348494	0	0	1.42157	2.24438	0.0717243	0.413786	bta-miR-2284p	0	0.481182	0	0.685759	0.970166	0.427896	1.27171	0.287908	0.152227	1.24986	0.552671	bta-miR-2320-3p	0	0.582573	0.607817	1.0506	0	0	0	0.618821	0.902709	0.880588	0.464311	bta-miR-134	0.738402
bta-miR-2285r	0	0.516366	0	0.426617	0.600481	0	0.640585	0.45419	1.86046	0.226191	0.472489	bta-miR-2367-5p	0.155065	0.475628	0	1.03453	0.348494	0.678345	0	0	0.748127	0.645518	0.408571	bta-miR-2457	0	0.962364	0	1.37152	0	1.28369	1.27171	0.287908	0.304454	0	0.548164	bta-miR-2353	0	0.291286	0	0	0.633646	0	0	0	3.61084	0	0.453577	bta-miR-2285s	0
bta-miR-2316	1.14229	0	0	0	0.400321	1.45959	0.320292	0.908381	0	0.452382	0.468326	bta-miR-758	0.620259	0.475628	0.35274	0	0.696988	0.226115	0.70152	0	0	1.00414	0.407739	bta-miR-3578	1.86786	0.481182	0	0.685759	0	0.427896	1.27171	0	0	0.624932	0.535933	bta-miR-2483-3p	0	0.291286	0.607817	2.10121	0	0	0	0.618821	0	0.880588	0.449972	bta-miR-6536	0
bta-miR-2387	1.14229	0	0	0	0.800642	0	0.320292	1.36257	0	0.904764	0.453056	bta-miR-3533	0.103376	0	0	0	0.348494	0	2.10456	0.710787	0	0.788967	0.405618	bta-miR-2443	3.73571	0	0.764576	0.685759	0	0	0	0	0	0	0.518605	bta-miR-196a	1.207	0.291286	0.607817	0	0	1.60795	0	0.618821	0	0	0.433287	bta-miR-2313-5p	0.738402
bta-miR-208b	0	0	0.513178	0.853234	0.800642	0.729797	0.640585	0.45419	0	0.452382	0.444401	bta-miR-3956	0.465194	0.237814	0	2.06906	1.04548	0	0	0	0	0.215173	0.403272	bta-miR-8550	0	0	0	1.37152	0.970166	0	1.27171	0.863725	0	0.624932	0.510205	bta-miR-2285ac	0	0	0	1.0506	0.633646	0	0.661321	0.618821	0.902709	0.440294	0.430739	bta-miR-2422	0
bta-miR-2465	1.14229	0	0.256589	0	0.400321	0	0.320292	1.36257	0.93023	0	0.44123	bta-miR-2285ac	0.258441	0	0	1.03453	0.348494	0	0.70152	0.710787	0.748127	0.215173	0.401707	bta-miR-1434-3p	3.73571	0	0	0.685759	0	0	0	0	0	0.624932	0.50464	bta-miR-541	0.6035	0.873859	0	0	0	0	0.661321	1.23764	0.902709	0	0.427903	bta-miR-4444	0.738402
bta-miR-2903	1.14229	0	0.256589	0	0	0.729797	1.60146	0.45419	0	0.226191	0.441052	bta-miR-2313-3p	1.18883	0	0	1.03453	0.696988	0	0	0	0	1.07586	0.399621	bta-miR-2885	3.73571	0	0	0.685759	0	0	0	0	0	0.624932	0.50464	bta-miR-105b	0.6035	0.873859	0.607817	0	1.26729	0	0	0	0	0.880588	0.423306	bta-miR-2308	0.738402
bta-miR-1434-3p	3.42688	0	0	0	0.20016	0	0.320292	0.45419	0	0	0.440152	bta-miR-656	0.465194	0.237814	0.35274	2.06906	0.348494	0.226115	0	0	0	0.286897	0.398632	bta-miR-2284b	1.86786	0.481182	0	0	0.970166	0	0	0.287908	0.152227	1.24986	0.50092	bta-miR-3578	0	0.291286	0	1.0506	0.633646	0	0	0	1.80542	0.440294	0.422125	bta-miR-2435	0
bta-miR-3956	1.14229	0	0	0.853234	0.600481	0.729797	0.320292	0.45419	0	0.226191	0.432648	bta-miR-2308	0.258441	0.475628	0	0	0.348494	0	0	2.13236	0	0.717243	0.393217	bta-miR-503-3p	0	0	1.52915	0	0	1.28369	1.27171	0.287908	0	0.624932	0.499739	bta-miR-202	0.6035	0.582573	0	0	0	0.803974	0	1.23764	0	0.880588	0.410828	bta-miR-2368-3p	0
bta-miR-3660	0	0.258183	0.769768	0.426617	1.60128	0	0.320292	0.45419	0.465115	0	0.429545	bta-miR-2285j	0.0516882	0	0.17637	0	0.348494	0	0.70152	2.13236	0	0.50207	0.39125	bta-miR-2299-3p	1.86786	0.481182	0	0	0	0.855792	0	0.287908	0	1.24986	0.47426	bta-miR-2344	0.6035	0	1.21563	1.0506	0	0	0	1.23764	0	0	0.410738	bta-miR-2468	0.738402
bta-miR-2460	2.28459	0	0.256589	0	0.400321	0.729797	0	0.45419	0	0	0.412548	bta-miR-2465	0.56857	0.237814	0	0	0.348494	0.90446	0	0.710787	0.748127	0.286897	0.380515	bta-miR-2388-5p	3.73571	0	0	0.685759	0	0	0	0	0	0	0.442147	bta-miR-2468	0	0.873859	0.607817	0	0	0.803974	0	0	1.80542	0	0.409107	bta-miR-2366	0
bta-miR-105a	0	0.258183	0.256589	0	2.60209	0	0	0	0.93023	0	0.404709	bta-miR-503-5p	0.0516882	0.237814	0	3.10359	0	0	0	0	0	0.143449	0.353654	bta-miR-503-5p	0	0.481182	0.764576	0.685759	0	0.427896	1.27171	0	0	0.624932	0.425605	bta-miR-7862	0	0.291286	0.607817	0	0.633646	0.803974	0.661321	0.618821	0	0.440294	0.405716	bta-miR-2284o	0
bta-miR-2285v	2.28459	0.258183	0.256589	0.426617	0	0	0.320292	0	0.465115	0	0.401138	bta-miR-7858	0.413506	0.475628	0	0	0.348494	0	0.70152	0.710787	0	0.788967	0.34389	bta-miR-6531	0	0.481182	0	0.685759	0.970166	0.427896	0	0.863725	0.761135	0	0.418986	bta-miR-2397-3p	0.6035	0	0.607817	1.0506	0	0	0.661321	0.618821	0	0.440294	0.398236	bta-miR-6122-3p	0
bta-miR-29e	0	0	0.513178	0	0	0	0.960877	0.45419	1.39535	0.678573	0.400216	bta-miR-873	0.155065	0	0	0	0.348494	0.45223	0.70152	1.42157	0	0.358621	0.34375	bta-miR-488	1.86786	0.481182	0	0	0	0.855792	0	0.575817	0.304454	0	0.40851	bta-miR-1434-5p	0	0	0	0	0.633646	0.803974	0.661321	0	1.80542	0	0.390436	bta-miR-2446	0.738402
bta-miR-615	0	0	0.256589	0.426617	0.20016	0.729797	0.960877	0.45419	0	0.678573	0.37068	bta-miR-2355-5p	0.361818	0.237814	0.17637	1.03453	0	0.226115	0	0	0.748127	0.573794	0.335857	bta-miR-2367-5p	0	0	1.52915	0	0.970166	0	1.27171	0	0.304454	0	0.407548	bta-miR-2284n	0.6035	0.291286	0	2.10121	0	0	0	0	0.902709	0	0.38987	bta-miR-6526	0
bta-miR-2284o	0	0	0.256589	0.853234	0.20016	0.729797	0.320292	0	0	1.13095	0.349103	bta-miR-2422	0.361818	0.951256	0.35274	0	0	0.45223	0	0	0.748127	0.430346	0.329652	bta-miR-2903	0	0.481182	0.764576	0.685759	0	0	0	0.575817	0.304454	1.24986	0.406165	bta-miR-34b	0	0	2.43127	0	0.633646	0.803974	0	0	0	0	0.386889	bta-miR-2320-3p	0
bta-miR-7857	1.14229	0	0.256589	0	0.600481	0.729797	0	0.45419	0	0.226191	0.340954	bta-miR-2468	0.155065	0.237814	0.17637	0	0	0.226115	0.70152	1.42157	0	0.358621	0.327708	bta-miR-219-5p	0	0.962364	0.764576	0.685759	0.970166	0	0	0	0	0.624932	0.40078	bta-miR-431	0	0	0	1.0506	0	0.803974	0.661321	0	0.902709	0.440294	0.38589	bta-miR-449c	0
bta-miR-2435	0	0	0.256589	0	0	1.45959	0.640585	0.45419	0.465115	0	0.327607	bta-miR-2284m	0.0516882	0	0.17637	0	0.348494	0.226115	0.70152	1.42157	0	0.143449	0.306921	bta-miR-7857	1.86786	0	0	0.685759	0.970166	0	0	0	0.304454	0	0.382824	bta-miR-2285s	0	0	0	1.0506	0.633646	0.803974	0	0	0.902709	0.440294	0.383123	bta-miR-541	0
bta-miR-23b-5p	2.28459	0	0.256589	0	0	0.729797	0	0	0	0	0.327097	bta-miR-216a	0.8787	0	0.17637	1.03453	0	0	0.70152	0	0	0.215173	0.300629	bta-miR-2284n	0	0.481182	0	0	1.94033	0	0	0	0.152227	1.24986	0.382361	bta-miR-2400	0.6035	0.291286	0	0	1.26729	0	0.661321	0	0.902709	0	0.372611	bta-miR-2394	0
bta-miR-2454-3p	0	0	0	0.853234	0	1.45959	0	0	0.93023	0	0.324306	bta-miR-2368-3p	0.413506	0	0.17637	1.03453	0	0	0.70152	0	0	0.50207	0.2828	bta-miR-2284c	1.86786	0.481182	0	0	0.970166	0.427896	0	0	0	0	0.37471	bta-miR-1277	0.6035	0	0.607817	0	0	0	1.98396	0	0	0.440294	0.363557	bta-miR-873	0.738402
bta-miR-2400	1.14229	0	0.256589	0	0	0.729797	0.320292	0.45419	0	0.226191	0.312935	bta-miR-2285v	0.0516882	0	0.17637	0	0.348494	0	0.70152	0.710787	0.748127	0.0717243	0.280871	bta-miR-134	0	0	0	0	0	1.28369	1.27171	0	0.456681	0.624932	0.363701	bta-miR-758	1.207	0.291286	0	0	0	0.803974	1.32264	0	0	0	0.36249	bta-miR-6525	0
bta-miR-216a	2.28459	0	0	0	0	0	0	0	0	0.678573	0.296316	bta-miR-2446	0.103376	0	0.35274	1.03453	0.348494	0	0	0	0.748127	0.143449	0.273072	bta-miR-2454-3p	1.86786	0.481182	0	0.685759	0	0	0	0.575817	0	0	0.361061	bta-miR-2422	0	0.582573	0	0	0.633646	0	0.661321	1.23764	0	0.440294	0.355548	bta-miR-2382-3p	0
bta-miR-3957	0	0	0	0	0.400321	0.729797	0	1.36257	0.465115	0	0.29578	bta-miR-2388-5p	0.103376	0	0	1.03453	0.348494	0.226115	0	0.710787	0	0.286897	0.27102	bta-miR-2448-5p	0	0.481182	0	0.685759	0	0	1.27171	0.863725	0.304454	0	0.360683	bta-miR-3064	0	0	0	2.10121	0.633646	0.803974	0	0	0	0	0.353883	bta-miR-1777a	1.4768
bta-miR-2427	2.28459	0	0	0	0.20016	0	0	0	0	0.452382	0.293713	bta-miR-760-5p	0.155065	0	0	0	0.696988	0	0	0.710787	0.748127	0.358621	0.266959	bta-miR-2285m	1.86786	0	0	0	0.970166	0	0	0	0	0.624932	0.346296	bta-miR-217	0	0.873859	0	0	2.53458	0	0	0	0	0	0.340844	bta-miR-2409	0
bta-miR-6536	0	0.516366	0	0.426617	0	0	0.320292	0.45419	0.93023	0.226191	0.287389	bta-miR-431	0.413506	0	0.35274	0	0	0	0	1.42157	0	0.358621	0.254644	bta-miR-2463	1.86786	0	0	0	0.970166	0	0	0	0	0.624932	0.346296	bta-miR-6525	0	0.291286	0.607817	0	0.633646	0.803974	0	0.618821	0	0.440294	0.339584	bta-miR-2443	0.738402
bta-miR-2397-3p	1.14229	0.258183	0	0.426617	0.20016	0.729797	0	0	0	0	0.275705	bta-miR-2474	0.258441	0	0	1.03453	0	0	0	0	0.748127	0.50207	0.254317	bta-miR-2397-3p	1.86786	0.481182	0	0.685759	0	0.427896	0	0	0	0	0.346269	bta-miR-1434-3p	0	0	0	0	1.26729	0.803974	1.32264	0	0	0	0.339391	bta-miR-1343-5p	0.738402
bta-miR-2443	0	0	0.769768	0.426617	0.800642	0	0	0	0.465115	0.226191	0.268833	bta-miR-541	0.56857	0	0.17637	0	0	0.226115	0	0	0.748127	0.717243	0.243642	bta-miR-2468	0	0	0.764576	0	0.970166	0	1.27171	0.287908	0.152227	0	0.344658	bta-miR-2284m	0.6035	0.291286	0	0	0	0.803974	0.661321	0	0.902709	0	0.326279	bta-miR-105a	1.4768
bta-miR-105b	0	0	0	0.426617	0.600481	0	0	0	1.39535	0.226191	0.264863	bta-miR-3660	0.258441	0	0.52911	0	1.04548	0.226115	0	0	0	0.358621	0.241777	bta-miR-1277	1.86786	0.481182	0	0	0.970166	0	0	0	0	0	0.331921	bta-miR-29e	0	0	0	1.0506	0	0.803974	0	0	0.902709	0.440294	0.319758	bta-miR-1277	1.4768
bta-miR-2284n	0	0	0.513178	0.426617	0.20016	0.729797	0.320292	0	0	0.452382	0.264243	bta-miR-2299-3p	0.465194	0.475628	0	0	0	0.678345	0	0	0	0.717243	0.233641	bta-miR-2284e	0	0.481182	0	0.685759	0	0.427896	1.27171	0.287908	0.152227	0	0.330668	bta-miR-376c	0.6035	0	0	0	1.26729	0.803974	0	0	0	0.440294	0.311506	bta-miR-2448-3p	0
bta-miR-3578	0	0	0	0	0	1.45959	0.640585	0	0	0.452382	0.255256	bta-miR-29e	0.0516882	0	0	0	0.696988	0	0.70152	0.710787	0	0.0717243	0.223271	bta-miR-2284f	0	0.481182	0	0.685759	0	0.427896	1.27171	0.287908	0.152227	0	0.330668	bta-miR-2285v	0	0.291286	0	1.0506	1.26729	0	0	0	0	0.440294	0.304948	bta-miR-2447	0
bta-miR-1434-5p	0	0	0.256589	1.27985	0.20016	0	0.320292	0	0	0.452382	0.250927	bta-miR-411b	0.0516882	0	0	1.03453	0	0.226115	0.70152	0	0	0.215173	0.222903	bta-miR-2448-3p	0	0	0.764576	0	0.970166	0	0	0.287908	0	1.24986	0.327251	bta-miR-2443	1.207	0.873859	0	0	0	0	0	0	0.902709	0	0.298357	bta-miR-2465	0
bta-miR-2284p	0	0.258183	0	0.426617	0	0.729797	0.320292	0.45419	0	0.226191	0.241527	bta-miR-2903	0.155065	0	0	0	0.348494	0	0	1.42157	0	0.286897	0.221203	bta-miR-1434-5p	0	0	0	1.37152	0	0	0	0	0	1.8748	0.324631	bta-miR-2402	0	0	0.607817	1.0506	0	0	0.661321	0.618821	0	0	0.293856	bta-miR-216a	1.4768
bta-miR-496	0	0.258183	0	0	0.20016	1.45959	0	0.45419	0	0	0.237213	bta-miR-615	0	0	0.17637	1.03453	0	0.226115	0	0	0.748127	0	0.218514	bta-miR-2435	0	1.44355	0	0	0	0.855792	0	0.287908	0	0.624932	0.321218	bta-miR-2368-3p	0	0	0	1.0506	0	0.803974	0	0.618821	0	0.440294	0.291369	bta-miR-2448-5p	0
bta-miR-2350	1.14229	0	0	0	0	0.729797	0	0	0.465115	0	0.233721	bta-miR-2346	0.361818	0	0	0	0	0.226115	0.70152	0	0	0.860691	0.215014	bta-miR-873	0	0	0	0	2.9105	0	0	0.287908	0	0	0.319841	bta-miR-1197	0.6035	0	0.607817	1.0506	0.633646	0	0	0	0	0	0.289557	bta-miR-3956	0.738402
bta-miR-377	0	0	0	1.27985	0	0	0	0	0.93023	0	0.221008	bta-miR-7857	0.310129	0.237814	0.70548	0	0	0	0	0.710787	0	0.143449	0.210766	bta-miR-2316	0	0.962364	0	0.685759	0	0.855792	0	0	0	0.624932	0.312885	bta-miR-2367-5p	0	0	1.21563	1.0506	0	0	0	0.618821	0	0	0.288506	bta-miR-6531	0
bta-miR-503-5p	0	0.258183	0	0	0.20016	0.729797	0.320292	0	0.465115	0.226191	0.219974	bta-miR-2284n	0.103376	0.713442	0	0	0.348494	0	0.70152	0	0	0.215173	0.208201	bta-miR-758	0	0.481182	0	0	0	0.427896	1.27171	0.287908	0	0.624932	0.309363	bta-miR-6518	1.207	0	1.21563	0	0	0	0	0	0	0.440294	0.286293	bta-miR-758	0
bta-miR-2285ac	1.14229	0.258183	0	0	0	0	0.320292	0	0	0.452382	0.217315	bta-miR-2463	0	0	0	0	0.348494	0.226115	0.70152	0.710787	0	0.0717243	0.205864	bta-miR-3660	0	0.481182	1.52915	0	0	0.427896	0	0.575817	0	0	0.301405	bta-miR-2316	0	0.291286	0	0	0.633646	0	0.661321	1.23764	0	0	0.282389	bta-miR-935	0
bta-miR-1277	1.14229	0	0.256589	0	0	0	0.320292	0	0	0.452382	0.217156	bta-miR-2448-5p	0	0.237814	0	1.03453	0	0	0.70152	0	0	0.0717243	0.204559	bta-miR-6525	0	0	0	0.685759	0.970166	0	0	0.575817	0.152227	0.624932	0.30089	bta-miR-2349	0	0	0	0	0.633646	0	0.661321	0.618821	0.902709	0	0.28165	bta-miR-2299-3p	0
bta-miR-2366	1.14229	0.258183	0	0	0	0.729797	0	0	0	0	0.213027	bta-miR-2344	0	0	0.17637	0	0.348494	0	0	1.42157	0	0.0717243	0.201816	bta-miR-6534	1.86786	0.481182	0	0	0	0	0	0	0	0.624932	0.297397	bta-miR-6536	0	0.291286	1.21563	0	0	0	0.661321	0.618821	0	0	0.278706	bta-miR-2285ac	0
bta-miR-411b	1.14229	0	0	0	0	0	0.960877	0	0	0	0.210317	bta-miR-2400	0.155065	0	0.17637	0	0	0	0	0.710787	0.748127	0.215173	0.200552	bta-miR-2284o	0	0	0	0.685759	0	0.427896	1.27171	0.287908	0.152227	0	0.28255	bta-miR-2454-3p	0	0.291286	0	1.0506	0.633646	0.803974	0	0	0	0	0.277951	bta-miR-2284n	0.738402
bta-miR-2367-5p	0	0.258183	0.256589	0	0.20016	0.729797	0.640585	0	0	0	0.208531	bta-miR-216b	0.206753	0.237814	0	1.03453	0	0.45223	0	0	0	0.0717243	0.200305	bta-miR-7862	0	0.481182	0	0.685759	0	0.427896	0	0.287908	0.304454	0.624932	0.281213	bta-miR-208b	0	0.291286	0	1.0506	0	0.803974	0	0.618821	0	0	0.276468	bta-miR-376c	0.738402
bta-miR-2331-3p	0	0	0	0.426617	0.400321	0	0.320292	0	0.93023	0	0.207746	bta-miR-551b	0.206753	0	0	1.03453	0	0	0	0	0.748127	0	0.198941	bta-miR-187	0	0.481182	0	0.685759	0	0	1.27171	0.287908	0	0	0.272656	bta-miR-503-3p	0	0	1.21563	0	0.633646	0	0	0	0.902709	0	0.275199	bta-miR-30b-3p	0
bta-miR-2409	1.14229	0	0.256589	0	0.20016	0	0	0	0.465115	0	0.206416	bta-miR-2447	0.155065	0	0	1.03453	0	0	0	0.710787	0	0.0717243	0.197211	bta-miR-6536	0	0	0	0	0	0	1.27171	0	0.152227	1.24986	0.26738	bta-miR-2388-5p	1.207	0.291286	0	0	0.633646	0	0	0.618821	0	0	0.275075	bta-miR-615	0
bta-miR-2370-3p	0	0	0	0	0	0.729797	0.320292	0.908381	0	0	0.195847	bta-miR-2284e	0.155065	0	0	1.03453	0.348494	0	0	0	0	0.430346	0.196843	bta-miR-2410	1.86786	0	0	0	0	0	0	0.287908	0.456681	0	0.261245	bta-miR-3957	0	0.291286	0	0	0	0	1.32264	0.618821	0	0.440294	0.267304	bta-miR-135b	0
bta-miR-2355-5p	0	0.258183	0	0	0.400321	0	0.320292	0.45419	0.465115	0	0.18981	bta-miR-2284f	0.155065	0	0	1.03453	0.348494	0	0	0	0	0.430346	0.196843	bta-miR-2397-5p	0	0.481182	0.764576	0.685759	0	0	0	0	0	0.624932	0.255645	bta-miR-2409	0.6035	0.291286	0	1.0506	0	0	0.661321	0	0	0	0.260671	bta-miR-653	0
bta-miR-2284f	0	0.258183	0	0	0.400321	0	0.320292	0	0.465115	0.452382	0.189629	bta-miR-449c	0	0	0	0	0	0	0	0.710787	0.748127	0.50207	0.196098	bta-miR-376c	0	0	0.764576	0.685759	0	0.427896	0	0.287908	0.304454	0	0.247059	bta-miR-658	0	0	0	1.0506	0	0.803974	0.661321	0	0	0	0.25159	bta-miR-2316	0.738402
bta-miR-4444	0	0.258183	0.513178	0	0	0.729797	0.320292	0	0	0	0.182145	bta-miR-2454-3p	0.0516882	0	0	0	0	0.226115	0.70152	0.710787	0	0.215173	0.190528	bta-miR-4444	0	0.962364	0.764576	0	0	0	0	0	0	0.624932	0.235187	bta-miR-8550	0	0	0	1.0506	0.633646	0.803974	0	0	0	0	0.248822	bta-miR-6533	0
bta-miR-1298	0	0.516366	0	0.426617	0.20016	0	0.640585	0	0	0	0.178373	bta-miR-2316	0.0516882	0	0	0	0.696988	0	0	0.710787	0	0.430346	0.188981	bta-miR-2319a	0	0.962364	0	1.37152	0	0	0	0	0	0	0.233388	bta-miR-656	1.207	0	0	0	0.633646	0	0	0.618821	0	0	0.245947	bta-miR-2899	0.738402
bta-miR-2284b	0	0.258183	0	0	0.800642	0	0	0	0.465115	0.226191	0.175013	bta-miR-187	0.0516882	0	0	1.03453	0.348494	0.226115	0	0	0	0.143449	0.180428	bta-miR-2319b	0	0.962364	0	1.37152	0	0	0	0	0	0	0.233388	bta-miR-3533	0	0.291286	0	0	0.633646	0	0	0.618821	0.902709	0	0.244646	bta-miR-376d	0
bta-miR-6516	0	0	0.256589	0.426617	0.800642	0	0	0	0	0.226191	0.171004	bta-miR-2284p	0.155065	0.237814	0	0	0.696988	0	0.70152	0	0	0	0.179139	bta-miR-544a	0	0	0	0	0.970166	0	1.27171	0	0	0	0.224187	bta-miR-187	0	0	0.607817	1.0506	0	0	0.661321	0	0	0	0.231974	bta-miR-2319a	0
bta-miR-2447	0	0	0.513178	0	0	0.729797	0	0.45419	0	0	0.169717	bta-miR-208b	0.413506	0.237814	0	0	0.348494	0	0	0	0	0.717243	0.171706	bta-miR-2398	0	0	0	0	0.970166	0	0	0.575817	0	0.624932	0.217092	bta-miR-2355-5p	0.6035	0	0	0	0	0.803974	0	0	0.902709	0	0.231018	bta-miR-2319b	0
bta-miR-7863	1.14229	0	0.513178	0	0	0	0	0	0	0	0.165547	bta-miR-23b-5p	0.103376	0	0	1.03453	0.348494	0.226115	0	0	0	0	0.171252	bta-miR-541	0	0	0	0.685759	0	0.427896	0	0.863725	0.152227	0	0.212961	bta-miR-377	0	0.291286	0	1.0506	0	0	0	0	0.902709	0	0.22446	bta-miR-2284b	0.738402
bta-miR-2353	0	0	0	0	0	0.729797	0	0.45419	0.465115	0	0.16491	bta-miR-2366	0.206753	0.475628	0	0	0	0.678345	0	0	0	0.286897	0.164762	bta-miR-216b	0	0	0.764576	0.685759	0	0	0	0	0	0.624932	0.207527	bta-miR-449b	0	0	0	0	0	0.803974	0	0	0.902709	0.440294	0.214698	bta-miR-2284t-5p	0.738402
bta-miR-2285m	0	0	0.256589	0	0	0	0	0.45419	0.93023	0	0.164101	bta-miR-2399-3p	0.155065	0.237814	0	1.03453	0	0	0	0	0	0.215173	0.164258	bta-miR-2408	0	0	0	2.05728	0	0	0	0	0	0	0.205728	bta-miR-3660	1.8105	0.291286	0	0	0	0	0	0	0	0	0.210179	bta-miR-2474	0
bta-miR-3064	1.14229	0	0	0	0	0	0	0	0.465115	0	0.160741	bta-miR-2285x	0.0516882	0	0	0	0.696988	0	0	0	0.748127	0.143449	0.164025	bta-miR-2355-5p	0	0	0	0.685759	0	0.427896	0	0.287908	0	0.624932	0.20265	bta-miR-2357	0	0	0	2.10121	0	0	0	0	0	0	0.210121	bta-miR-2460	0
bta-miR-2284e	0	0.258183	0	0	0.400321	0	0	0	0.465115	0.452382	0.1576	bta-miR-1248	0.206753	0	0.35274	0	0.696988	0	0	0	0	0.358621	0.16151	bta-miR-2389	0	0	0	0.685759	0	0	1.27171	0	0	0	0.195747	bta-miR-2460	0	0	0	1.0506	0	0	0	0	0.902709	0	0.195331	bta-miR-6527	0
bta-miR-412	0	0	0.256589	0	0	0.729797	0.320292	0	0	0.226191	0.153287	bta-miR-2427	0.0516882	0	0	0	0.696988	0	0	0.710787	0	0.143449	0.160291	bta-miR-2284l	0	0	0	0	0	0	0	0	0	1.8748	0.18748	bta-miR-2447	0.6035	0	0.607817	0	0	0	0.661321	0	0	0	0.187264	bta-miR-2463	0
bta-miR-2450a	0	0	0	0	0	0	0.320292	0	0.93023	0.226191	0.147671	bta-miR-2285s	0.155065	0	0.35274	0	0	0.226115	0.70152	0	0	0.143449	0.157889	bta-miR-2432	1.86786	0	0	0	0	0	0	0	0	0	0.186786	bta-miR-503-5p	0	0	1.21563	0	0.633646	0	0	0	0	0	0.184928	bta-miR-2387	0
bta-miR-431	0	0	0	0	1.0008	0	0	0	0.465115	0	0.146592	bta-miR-2398	0.0516882	0.237814	0.17637	1.03453	0	0	0	0	0	0.0717243	0.157213	bta-miR-1284	1.86786	0	0	0	0	0	0	0	0	0	0.186786	bta-miR-1343-5p	1.207	0	0	0	0.633646	0	0	0	0	0	0.184065	bta-miR-2483-3p	0
bta-miR-7865	0	0	0	0	0	1.45959	0	0	0	0	0.145959	bta-miR-2284a	0.206753	0.713442	0	0	0.348494	0.226115	0	0	0	0.0717243	0.156653	bta-miR-2330-3p	1.86786	0	0	0	0	0	0	0	0	0	0.186786	bta-miR-551b	0	0.291286	0	0	0	0	0	0.618821	0.902709	0	0.181282	bta-miR-105b	0
bta-miR-2299-3p	0	0	0	0.853234	0.600481	0	0	0	0	0	0.145371	bta-miR-2397-3p	0.0516882	0	0	0	0.348494	0	0.70152	0	0	0.358621	0.146032	bta-miR-2385-3p	1.86786	0	0	0	0	0	0	0	0	0	0.186786	bta-miR-2441	0	0	0	0	1.26729	0	0	0	0	0.440294	0.170759	bta-miR-3660	0.738402
bta-miR-2410	0	0.258183	0	0.426617	0	0.729797	0	0	0	0	0.14146	bta-miR-496	0.103376	0.237814	0.17637	0	0	0	0.70152	0	0	0.215173	0.143425	bta-miR-6516	0	0	0	0	0.970166	0.855792	0	0	0	0	0.182596	bta-miR-3141	0	0	0	1.0506	0.633646	0	0	0	0	0	0.168425	bta-miR-217	0
bta-miR-2284a	0	0	0	0	0.400321	0	0.320292	0.45419	0	0.226191	0.140099	bta-miR-6525	0.0516882	0	0.35274	0	0	0.678345	0	0	0	0.286897	0.136967	bta-miR-760-5p	0	0	0	0	0.970166	0.855792	0	0	0	0	0.182596	bta-miR-2436-3p	0	0	0	0	0	0	0	1.23764	0	0.440294	0.167794	bta-miR-2454-5p	0
bta-miR-2885	1.14229	0.258183	0	0	0	0	0	0	0	0	0.140048	bta-miR-2387	0.103376	0	0.17637	1.03453	0	0	0	0	0	0	0.131428	bta-miR-7858	0	0	0	0	0	0.855792	0	0.287908	0	0.624932	0.176863	bta-miR-6535	0	0	0	0	0	0	0	0.618821	0.902709	0	0.152153	bta-miR-2331-5p	0
bta-miR-1301	1.14229	0	0.256589	0	0	0	0	0	0	0	0.139888	bta-miR-6533	0.103376	0.237814	0.52911	0	0.348494	0	0	0	0	0.0717243	0.129052	bta-miR-1343-5p	0	0	0	0.685759	0	0.427896	0	0	0	0.624932	0.173859	bta-miR-873	0	0.291286	0.607817	0	0	0	0	0.618821	0	0	0.151792	bta-miR-503-5p	0
bta-miR-2344	0	0.258183	0	0	0.20016	0	0	0.45419	0.465115	0	0.137765	bta-miR-6535	0.0516882	0	0	0	0.348494	0	0.70152	0	0	0.143449	0.124515	bta-miR-2378	0	0	0	0	0	0.427896	1.27171	0	0	0	0.16996	bta-miR-2307	0	0	0	1.0506	0	0	0	0	0	0.440294	0.14909	bta-miR-3064	0
bta-miR-935	0	0	0	0	0	0	0	0.908381	0.465115	0	0.13735	bta-miR-2285m	0.155065	0	0	0	0	0.226115	0.70152	0	0	0.0717243	0.115442	bta-miR-208b	0	0	0.764576	0	0	0	0	0.287908	0	0.624932	0.167742	bta-miR-3956	0	0	0.607817	0	0	0	0	0	0	0.880588	0.14884	bta-miR-496	0.738402
bta-miR-656	0	0	0	0.426617	0.600481	0	0.320292	0	0	0	0.134739	bta-miR-2410	0	0	0	0	1.04548	0	0	0	0	0.0717243	0.111721	bta-miR-2285ac	0	0	0.764576	0	0	0	0	0.287908	0	0.624932	0.167742	bta-miR-2284b	0	0	0	0	0	0.803974	0.661321	0	0	0	0.146529	bta-miR-2381	0.738402
bta-miR-449b	0	0.258183	0	0.426617	0.20016	0	0	0	0	0.452382	0.133734	bta-miR-2289	0	0	0	1.03453	0	0	0	0	0	0.0717243	0.110625	bta-miR-615	0	0.481182	0.764576	0	0	0.427896	0	0	0	0	0.167365	bta-miR-1584-3p	0	0	0	0	0.633646	0.803974	0	0	0	0	0.143762	bta-miR-6518	0
bta-miR-6531	0	0	0	0	0.20016	0	0.640585	0	0	0.452382	0.129313	bta-miR-376a	0.361818	0.237814	0	0	0.348494	0	0	0	0	0.143449	0.109157	bta-miR-2284t-5p	0	0.481182	0	0	0	0.855792	0	0.287908	0	0	0.162488	bta-miR-2299-3p	0	0	0.607817	0	0	0.803974	0	0	0	0	0.141179	bta-miR-2397-5p	0
bta-miR-2417	0	0	0	0	0	0.729797	0	0.45419	0	0	0.118399	bta-miR-6534	0.0516882	0	0	1.03453	0	0	0	0	0	0	0.108622	bta-miR-411b	0	0.481182	0	0.685759	0	0	0	0.287908	0.152227	0	0.160708	bta-miR-7857	0	0.291286	0	0	0	0	0	0.618821	0	0.440294	0.13504	bta-miR-34b	0
bta-miR-2436-3p	0	0	0.256589	0	0	0	0	0.45419	0.465115	0	0.117589	bta-miR-2323	0.0516882	0.237814	0	0	0	0	0	0.710787	0	0.0717243	0.107201	bta-miR-2474	0	0	0.764576	0.685759	0	0	0	0	0.152227	0	0.160256	bta-miR-2319a	0	0	0	0	0	0	1.32264	0	0	0	0.132264	bta-miR-449b	0
bta-miR-2469	0	0	0.256589	0	0	0	0	0.45419	0.465115	0	0.117589	bta-miR-3141	0	0	0	0	0.348494	0	0.70152	0	0	0	0.105001	bta-miR-2447	0	0.481182	0	0.685759	0	0.427896	0	0	0	0	0.159484	bta-miR-2319b	0	0	0	0	0	0	1.32264	0	0	0	0.132264	bta-miR-29e	0
bta-miR-2461-3p	0	0.258183	0.256589	0	0.20016	0	0	0	0	0.452382	0.116731	bta-miR-2408	0.103376	0	0.17637	0	0	0	0	0	0.748127	0	0.102787	bta-miR-34b	0	0	0	0	0	0	1.27171	0.287908	0	0	0.155961	bta-miR-3154	0	0	0	0	0.633646	0	0.661321	0	0	0	0.129497	bta-miR-377	0
bta-miR-1777a	1.14229	0	0	0	0	0	0	0	0	0	0.114229	bta-miR-2436-3p	0.0516882	0	0	0	0	0.226115	0	0	0.748127	0	0.102593	bta-miR-2370-3p	0	0	0	0.685759	0	0.427896	0	0.287908	0.152227	0	0.155379	bta-miR-2438	0	0	0	0	1.26729	0	0	0	0	0	0.126729	bta-miR-4657	0
bta-miR-187	1.14229	0	0	0	0	0	0	0	0	0	0.114229	bta-miR-154a	0.310129	0	0	0	0.348494	0	0	0	0	0.358621	0.101724	bta-miR-2285v	0	0.481182	0	0	0	0	0	0.287908	0.152227	0.624932	0.154625	bta-miR-2408	0.6035	0	0	0	0	0	0.661321	0	0	0	0.126482	bta-miR-2432	0
bta-miR-217	1.14229	0	0	0	0	0	0	0	0	0	0.114229	bta-miR-2461-3p	0.0516882	0	0	0	0	0.226115	0	0.710787	0	0	0.098859	bta-miR-2399-3p	0	0.481182	0	0	0	0	0	0.287908	0.152227	0.624932	0.154625	bta-miR-2328-5p	0	0	0	0	0	0.803974	0	0	0	0.440294	0.124427	bta-miR-2450a	0.738402
bta-miR-2463	1.14229	0	0	0	0	0	0	0	0	0	0.114229	bta-miR-2370-3p	0.103376	0.237814	0	0	0.348494	0.226115	0	0	0	0.0717243	0.0987524	bta-miR-2285h	0	0	0.764576	0.685759	0	0	0	0	0	0	0.145033	bta-miR-2450a	0.6035	0	0	0	0.633646	0	0	0	0	0	0.123715	bta-miR-2373-5p	0
bta-miR-2481	1.14229	0	0	0	0	0	0	0	0	0	0.114229	bta-miR-2409	0.0516882	0	0	0	0.348494	0.226115	0	0	0	0.358621	0.0984918	bta-miR-2465	0	0	0	0	0	0	1.27171	0	0.152227	0	0.142393	bta-miR-7860	0	0	0.607817	0	0	0	0	0.618821	0	0	0.122664	bta-miR-2307	0
bta-miR-449c	0	0.258183	0	0.426617	0	0	0	0.45419	0	0	0.113899	bta-miR-539	0.103376	0	0.17637	0	0.696988	0	0	0	0	0	0.0976734	bta-miR-2382-3p	0	0	0	0	0	0	1.27171	0	0.152227	0	0.142393	bta-miR-615	0.6035	0	0	0	0	0	0	0.618821	0	0	0.122232	bta-miR-2388-3p	0
bta-miR-2396	0	0	0	0	0.20016	0	0	0.45419	0.465115	0	0.111947	bta-miR-1434-5p	0	0	0	0	0.696988	0	0	0	0	0.215173	0.0912161	bta-miR-29e	0	0	0	0	0.970166	0.427896	0	0	0	0	0.139806	bta-miR-2430	1.207	0	0	0	0	0	0	0	0	0	0.1207	bta-miR-2284i	0
bta-miR-551b	0	0	0	0	0.20016	0	0	0.908381	0	0	0.110854	bta-miR-2284t-5p	0.155065	0	0	0	0	0	0	0.710787	0	0	0.0865851	bta-miR-376a	0	0.481182	0	0	0	0	0	0.287908	0	0.624932	0.139402	bta-miR-2285h	0	0.582573	0.607817	0	0	0	0	0	0	0	0.119039	bta-miR-2370-5p	0
bta-miR-329a	0	0.258183	0	0	0.20016	0	0.640585	0	0	0	0.109893	bta-miR-2397-5p	0.0516882	0	0	0	0	0	0.70152	0	0	0.0717243	0.0824933	bta-miR-2313-5p	0	0.962364	0	0	0	0.427896	0	0	0	0	0.139026	bta-miR-2397-5p	0	0.582573	0.607817	0	0	0	0	0	0	0	0.119039	bta-miR-2349	0
bta-miR-2328-5p	0	0	0	0.853234	0	0	0	0	0	0.226191	0.107942	bta-miR-2313-5p	0.103376	0	0	0	0.348494	0.226115	0	0	0	0.143449	0.0821434	bta-miR-6527	0	0	0	1.37152	0	0	0	0	0	0	0.137152	bta-miR-2454-5p	0	0	0	0	0	0	0.661321	0	0	0.440294	0.110162	bta-miR-3578	0
bta-miR-2331-5p	0	0	0	0	0	0.729797	0.320292	0	0	0	0.105009	bta-miR-2382-3p	0.103376	0	0	0	0	0	0.70152	0	0	0	0.0804897	bta-miR-876	0	0	0.764576	0	0	0.427896	0	0	0.152227	0	0.13447	bta-miR-2289	0	0	0	0	0	0	0	0.618821	0	0.440294	0.105911	bta-miR-2397-3p	1.4768
bta-miR-2468	0	0.258183	0.256589	0	0.20016	0	0.320292	0	0	0	0.103523	bta-miR-2284r	0.0516882	0	0	0	0	0	0	0	0.748127	0	0.0799815	bta-miR-1298	0	0	0	0	0	0	0	0.575817	0.761135	0	0.133695	bta-miR-449c	0	0	0	0	0	0	0	0.618821	0	0.440294	0.105911	bta-miR-1298	0
bta-miR-154a	0	0	0	0	0	0	0.320292	0	0.465115	0.226191	0.10116	bta-miR-2367-3p	0	0	0	0	0	0	0.70152	0	0	0.0717243	0.0773244	bta-miR-539	0	0	0	0.685759	0	0	0	0	0	0.624932	0.131069	bta-miR-2388-3p	0	0	0	0	0	0	0	0.618821	0	0.440294	0.105911	bta-miR-154a	0
bta-miR-6527	0	0	0.256589	0	0.20016	0	0.320292	0	0	0.226191	0.100323	bta-miR-935	0	0	0	0	0	0	0.70152	0	0	0.0717243	0.0773244	bta-miR-2289	0	0	0	0	0	0	1.27171	0	0	0	0.127171	bta-miR-1301	0	0	0	1.0506	0	0	0	0	0	0	0.10506	bta-miR-7863	0
bta-miR-873	0	0	0	0	0	0	0.320292	0	0	0.678573	0.0998865	bta-miR-2307	0.0516882	0	0	0	0	0	0	0.710787	0	0	0.0762475	bta-miR-431	0	0	0	0	0	0	1.27171	0	0	0	0.127171	bta-miR-154a	0	0	0	1.0506	0	0	0	0	0	0	0.10506	bta-miR-2285m	0
bta-miR-6533	0	0.258183	0.513178	0	0	0	0	0	0	0.226191	0.0997553	bta-miR-3432b	0	0	0	0	0	0	0	0	0.748127	0	0.0748127	bta-miR-3956	0	0	0	0.685759	0	0.427896	0	0	0.152227	0	0.126588	bta-miR-2398	0	0	0	1.0506	0	0	0	0	0	0	0.10506	bta-miR-2284a	0.738402
bta-miR-216b	0	0	0.256589	0	0	0.729797	0	0	0	0	0.0986386	bta-miR-2315	0	0	0	0	0	0	0	0.710787	0	0	0.0710787	bta-miR-2323	0	0.481182	0	0	0	0.427896	0	0.287908	0	0	0.119699	bta-miR-2300a-5p	0	0	0	1.0506	0	0	0	0	0	0	0.10506	bta-miR-2454-3p	0.738402
bta-miR-2448-3p	0	0.258183	0.256589	0	0.20016	0	0	0	0	0.226191	0.0941124	bta-miR-2378	0	0	0	0	0	0	0	0.710787	0	0	0.0710787	bta-miR-2285s	0	0.481182	0	0.685759	0	0	0	0	0	0	0.116694	bta-miR-2285a	0	0	0	1.0506	0	0	0	0	0	0	0.10506	bta-miR-3957	0.738402
bta-miR-2284c	0	0	0.256589	0	0	0	0	0.45419	0	0.226191	0.093697	bta-miR-2888	0	0	0	0	0	0	0	0.710787	0	0	0.0710787	bta-miR-2450a	0	0.481182	0	0.685759	0	0	0	0	0	0	0.116694	bta-miR-6122-3p	0	0	0	1.0506	0	0	0	0	0	0	0.10506	bta-miR-6535	0
bta-miR-2397-5p	0	0	0	0	0.20016	0.729797	0	0	0	0	0.0929957	bta-miR-3578	0.361818	0	0	0	0.348494	0	0	0	0	0	0.0710311	bta-miR-2300a-5p	0	0.481182	0	0	0	0	0	0	0	0.624932	0.110611	bta-miR-2426	0	0	0	1.0506	0	0	0	0	0	0	0.10506	bta-miR-2355-3p	0
bta-miR-760-5p	0	0.258183	0	0	0.20016	0	0	0	0.465115	0	0.0923459	bta-miR-2355-3p	0	0	0	0	0	0	0.70152	0	0	0	0.070152	bta-miR-2417	0	0	0.764576	0	0	0	0	0.287908	0	0	0.105248	bta-miR-2466-5p	0.6035	0	0	0	0	0	0	0	0	0.440294	0.104379	bta-miR-2466-3p	0
bta-miR-4657	0	0	0	0	0	0	0	0.45419	0.465115	0	0.0919306	bta-miR-2425-3p	0	0	0	0	0	0	0.70152	0	0	0	0.070152	bta-miR-2425-3p	0	0	0	0	0.970166	0	0	0	0	0	0.0970166	bta-miR-2285x	0	0.291286	0	0	0	0	0.661321	0	0	0	0.0952607	bta-miR-656	0
bta-miR-2285l	0	0	0	0.426617	0	0	0	0.45419	0	0	0.0880807	bta-miR-6532	0	0	0	0	0	0	0.70152	0	0	0	0.070152	bta-miR-6535	0	0	0	0	0.970166	0	0	0	0	0	0.0970166	bta-miR-2427	0	0.291286	0	0	0.633646	0	0	0	0	0	0.0924933	bta-miR-2475	0
bta-miR-2323	0	0	0	0.426617	0	0	0	0	0	0.452382	0.0878999	bta-miR-2285l	0.0516882	0	0	0	0.348494	0.226115	0	0	0	0.0717243	0.0698021	bta-miR-4523	0	0	0	0	0.970166	0	0	0	0	0	0.0970166	bta-miR-2448-3p	0	0.291286	0	0	0	0	0	0.618821	0	0	0.0910107	bta-miR-2410	0.738402
bta-miR-1251	0	0	0	0	0	0	0.320292	0.45419	0	0	0.0774483	bta-miR-2432	0	0	0	0	0.696988	0	0	0	0	0	0.0696988	bta-miR-2436-3p	0	0	0.764576	0	0	0	0	0	0.152227	0	0.0916803	bta-miR-346	0	0	0	0	0	0	0	0	0.902709	0	0.0902709	bta-miR-23b-5p	0
bta-miR-2289	0	0	0	0	0	0	0.320292	0.45419	0	0	0.0774483	bta-miR-2448-3p	0.103376	0	0	0	0	0.226115	0	0	0	0.358621	0.0688113	bta-miR-2396	0	0	0	0	0	0	0	0.287908	0	0.624932	0.0912841	bta-miR-2284t-5p	0	0	0	0	0	0.803974	0	0	0	0	0.0803974	bta-miR-2355-5p	0
bta-miR-2388-5p	0	0	0	0	0	0	0.320292	0.45419	0	0	0.0774483	bta-miR-1434-3p	0.155065	0	0	0	0	0.226115	0	0	0	0.286897	0.0668077	bta-miR-7863	0	0	0	0	0	0	0	0.287908	0	0.624932	0.0912841	bta-miR-4444	0	0	0	0	0	0.803974	0	0	0	0	0.0803974	bta-miR-2425-3p	0
bta-miR-376a	0	0.516366	0.256589	0	0	0	0	0	0	0	0.0772956	bta-miR-6121-3p	0.0516882	0	0	0	0.348494	0.226115	0	0	0	0	0.0626297	bta-miR-2384	0	0	0	0	0	0	0	0.287908	0	0.624932	0.0912841	bta-miR-6527	0	0	0	0	0	0.803974	0	0	0	0	0.0803974	bta-miR-1247-3p	0
bta-miR-2355-3p	0	0	0	0.426617	0	0	0.320292	0	0	0	0.0746909	bta-miR-1343-5p	0.103376	0	0	0	0.348494	0	0	0	0	0.143449	0.0595319	bta-miR-2349	0	0	0	0	0	0	0	0	0.152227	0.624932	0.0777159	bta-miR-320b	0	0	0	0	0	0.803974	0	0	0	0	0.0803974	bta-miR-2367-5p	0
bta-miR-2399-3p	0	0	0.513178	0	0	0	0	0	0	0.226191	0.0739369	bta-miR-2350	0	0	0	0	0.348494	0.226115	0	0	0	0	0.0574609	bta-miR-2307	0	0.481182	0	0	0	0	0	0.287908	0	0	0.0769091	bta-miR-2448-5p	0	0.291286	0	0	0	0	0	0	0	0.440294	0.0731581	bta-miR-2396	0
bta-miR-2408	0	0	0	0	0	0.729797	0	0	0	0	0.0729797	bta-miR-34b	0.103376	0	0.17637	0	0	0	0	0	0	0.286897	0.0566643	bta-miR-154a	0	0	0.764576	0	0	0	0	0	0	0	0.0764576	bta-miR-1248	0	0	0	0	0	0	0.661321	0	0	0	0.0661321	bta-miR-329a	0
bta-miR-2285h	0	0.258183	0	0	0	0	0	0	0.465115	0	0.0723298	bta-miR-449b	0.155065	0	0	0	0	0	0	0	0	0.358621	0.0513686	bta-miR-2481	0	0	0.764576	0	0	0	0	0	0	0	0.0764576	bta-miR-2284r	0	0	0	0	0	0	0.661321	0	0	0	0.0661321	bta-miR-1225-3p	0
bta-miR-539	0	0.258183	0	0	0	0	0	0	0.465115	0	0.0723298	bta-miR-2331-5p	0	0	0	0	0.348494	0	0	0	0	0.143449	0.0491942	bta-miR-412	0	0	0.764576	0	0	0	0	0	0	0	0.0764576	bta-miR-2331-5p	0	0	0	0	0	0	0.661321	0	0	0	0.0661321	bta-miR-2353	0
bta-miR-1247-3p	0	0	0	0	0	0	0	0	0.465115	0.226191	0.0691306	bta-miR-2394	0.0516882	0.237814	0	0	0	0	0	0	0	0.143449	0.0432951	bta-miR-135b	0	0	0	0.685759	0	0	0	0	0	0	0.0685759	bta-miR-2350	0	0	0	0	0	0	0.661321	0	0	0	0.0661321	bta-miR-2388-5p	0
bta-miR-2367-3p	0	0	0	0	0	0	0	0	0.465115	0.226191	0.0691306	bta-miR-2417	0	0.237814	0.17637	0	0	0	0	0	0	0	0.0414184	bta-miR-2285l	0	0	0	0.685759	0	0	0	0	0	0	0.0685759	bta-miR-1225-3p	0	0	0	0	0	0	0.661321	0	0	0	0.0661321	bta-miR-2461-3p	0
bta-miR-2373-5p	0	0.258183	0	0.426617	0	0	0	0	0	0	0.06848	bta-miR-1301	0.0516882	0	0	0	0.348494	0	0	0	0	0	0.0400182	bta-miR-449c	0	0	0	0.685759	0	0	0	0	0	0	0.0685759	bta-miR-2334	0	0	0	0	0	0	0.661321	0	0	0	0.0661321	bta-miR-3154	0
bta-miR-2373-3p	0	0	0	0	0	0	0	0.45419	0	0.226191	0.0680381	bta-miR-133c	0.155065	0	0	0	0	0.226115	0	0	0	0	0.038118	bta-miR-551b	0	0	0	0.685759	0	0	0	0	0	0	0.0685759	bta-miR-2389	0	0	0	0	0.633646	0	0	0	0	0	0.0633646	bta-miR-431	0
bta-miR-3141	0	0	0	0	0	0	0	0.45419	0	0.226191	0.0680381	bta-miR-412	0.155065	0	0	0	0	0	0	0	0	0.215173	0.0370237	bta-miR-1777a	0	0	0	0	0	0	0	0	0	0.624932	0.0624932	bta-miR-2417	0	0	0	0	0.633646	0	0	0	0	0	0.0633646	bta-miR-539	0
bta-miR-2425-3p	0	0	0	0	0.20016	0	0	0.45419	0	0	0.0654351	bta-miR-2450a	0.0516882	0.237814	0	0	0	0	0	0	0	0.0717243	0.0361227	bta-miR-2331-3p	0	0	0	0	0	0	0	0	0	0.624932	0.0624932	bta-miR-2425-3p	0	0	0	0	0.633646	0	0	0	0	0	0.0633646	bta-miR-2302	0
bta-miR-6535	0	0	0	0	0.20016	0	0	0.45419	0	0	0.0654351	bta-miR-2885	0	0	0.35274	0	0	0	0	0	0	0	0.035274	bta-miR-2355-3p	0	0	0	0	0	0	0	0	0	0.624932	0.0624932	bta-miR-2885	0	0	0	0	0.633646	0	0	0	0	0	0.0633646	bta-miR-2469	0
bta-miR-2319a	0	0	0	0	0	0	0.320292	0	0	0.226191	0.0546483	bta-miR-6527	0.103376	0	0.17637	0	0	0	0	0	0	0.0717243	0.0351471	bta-miR-2387	0	0	0	0	0	0	0	0	0	0.624932	0.0624932	bta-miR-6534	0	0	0	0	0.633646	0	0	0	0	0	0.0633646	bta-miR-302a	0
bta-miR-2319b	0	0	0	0	0	0	0.320292	0	0	0.226191	0.0546483	bta-miR-2449	0	0	0	0	0.348494	0	0	0	0	0	0.0348494	bta-miR-380-5p	0	0	0	0	0	0	0	0	0	0.624932	0.0624932	bta-miR-760-5p	0	0	0	0	0.633646	0	0	0	0	0	0.0633646	bta-miR-302b	0
bta-miR-2285s	0	0.258183	0	0	0	0	0	0	0	0.226191	0.0484374	bta-miR-2285h	0.155065	0	0.17637	0	0	0	0	0	0	0	0.0331435	bta-miR-2388-3p	0	0	0	0	0	0	0	0	0	0.624932	0.0624932	bta-miR-2378	0	0	0	0	0.633646	0	0	0	0	0	0.0633646	bta-miR-302d	0
bta-miR-2313-5p	0	0	0	0	0	0	0	0	0.465115	0	0.0465115	bta-miR-544a	0.103376	0	0	0	0	0.226115	0	0	0	0	0.0329491	bta-miR-2454-5p	0	0	0	0	0	0	0	0	0	0.624932	0.0624932	bta-miR-2323	0	0	0	0	0	0	0	0.618821	0	0	0.0618821	bta-miR-2330-3p	0
bta-miR-2432	0	0	0	0	0	0	0	0	0.465115	0	0.0465115	bta-miR-1777a	0	0	0.17637	0	0	0	0	0	0	0.143449	0.0319818	bta-miR-1225-3p	0	0	0	0	0	0	0	0	0	0.624932	0.0624932	bta-miR-7863	0	0	0	0	0	0	0	0.618821	0	0	0.0618821	bta-miR-208b	0.738402
bta-miR-380-5p	0	0	0	0	0	0	0	0	0.465115	0	0.0465115	bta-miR-4444	0	0	0.17637	0	0	0	0	0	0	0.143449	0.0319818	bta-miR-320b	0	0	0	0	0	0	0	0	0	0.624932	0.0624932	bta-miR-302b	0	0	0	0	0	0	0	0.618821	0	0	0.0618821	bta-miR-2284c	0.738402
bta-miR-7860	0	0	0	0	0	0	0	0	0.465115	0	0.0465115	bta-miR-2284u	0	0	0.17637	0	0	0	0	0	0	0.143449	0.0319818	bta-miR-2366	0	0	0	0	0	0.427896	0	0	0.152227	0	0.0580123	bta-miR-302d	0	0	0	0	0	0	0	0.618821	0	0	0.0618821	bta-miR-2370-3p	0.738402
bta-miR-940	0	0	0	0	0	0	0	0	0.465115	0	0.0465115	bta-miR-217	0.155065	0	0	0	0	0	0	0	0	0.143449	0.0298513	bta-miR-377	0	0	0	0	0	0.427896	0	0	0.152227	0	0.0580123	bta-miR-2313-5p	0	0	0.607817	0	0	0	0	0	0	0	0.0607817	bta-miR-7860	0.738402
bta-miR-2284l	0	0	0	0	0	0	0	0.45419	0	0	0.045419	bta-miR-329a	0.155065	0	0	0	0	0	0	0	0	0.143449	0.0298513	bta-miR-3957	0	0	0	0	0	0.427896	0	0	0.152227	0	0.0580123	bta-miR-2469	0	0	0.607817	0	0	0	0	0	0	0	0.0607817	bta-miR-2467-3p	0.738402
bta-miR-2381	0	0	0	0	0	0	0	0.45419	0	0	0.045419	bta-miR-1584-3p	0.0516882	0.237814	0	0	0	0	0	0	0	0	0.0289502	bta-miR-6530	0	0	0	0	0	0.427896	0	0	0.152227	0	0.0580123	bta-miR-496	0	0	0.607817	0	0	0	0	0	0	0	0.0607817	bta-miR-2372	0.738402
bta-miR-2357	0	0	0	0	0	0	0	0	0	0.452382	0.0452382	bta-miR-2441	0	0.237814	0	0	0	0	0	0	0	0	0.0237814	bta-miR-2460	0	0	0	0	0	0	0	0.575817	0	0	0.0575817	bta-miR-6533	0	0	0.607817	0	0	0	0	0	0	0	0.0607817	bta-miR-664a	0.738402
bta-miR-2451	0	0	0	0	0	0	0	0	0	0.452382	0.0452382	bta-miR-2284g	0	0.237814	0	0	0	0	0	0	0	0	0.0237814	bta-miR-217	0	0.481182	0	0	0	0	0	0	0	0	0.0481182	bta-miR-2284i	0	0	0.607817	0	0	0	0	0	0	0	0.0607817	bta-miR-2466-5p	0
bta-miR-202	0	0	0	0.426617	0	0	0	0	0	0	0.0426617	bta-miR-2342	0	0	0	0	0	0.226115	0	0	0	0	0.0226115	bta-miR-2284r	0	0.481182	0	0	0	0	0	0	0	0	0.0481182	bta-miR-2285l	0.6035	0	0	0	0	0	0	0	0	0	0.06035	bta-miR-8550	0
bta-miR-2402	0	0	0	0.426617	0	0	0	0	0	0	0.0426617	bta-miR-202	0.0516882	0	0	0	0	0	0	0	0	0.143449	0.0195137	bta-miR-2367-3p	0	0.481182	0	0	0	0	0	0	0	0	0.0481182	bta-miR-1777a	0	0	0	0	0	0	0	0	0	0.440294	0.0440294	bta-miR-187	0
bta-miR-2899	0	0	0	0.426617	0	0	0	0	0	0	0.0426617	bta-miR-6536	0.0516882	0	0	0	0	0	0	0	0	0.143449	0.0195137	bta-miR-2466-5p	0	0.481182	0	0	0	0	0	0	0	0	0.0481182	bta-miR-2396	0	0	0	0	0	0	0	0	0	0.440294	0.0440294	bta-miR-2398	0
bta-miR-3154	0	0	0	0.426617	0	0	0	0	0	0	0.0426617	bta-miR-2353	0.103376	0	0	0	0	0	0	0	0	0.0717243	0.0175101	bta-miR-1281	0	0.481182	0	0	0	0	0	0	0	0	0.0481182	bta-miR-411b	0	0	0	0	0	0	0	0	0	0.440294	0.0440294	bta-miR-412	0
bta-miR-6532	0	0	0	0.426617	0	0	0	0	0	0	0.0426617	bta-miR-2319a	0	0	0	0	0	0	0	0	0	0.143449	0.0143449	bta-miR-2285a	0	0.481182	0	0	0	0	0	0	0	0	0.0481182	bta-miR-2462	0	0	0	0	0	0	0	0	0	0.440294	0.0440294	bta-miR-2342	0
bta-miR-2285x	0	0	0	0	0.20016	0	0	0	0	0.226191	0.0426351	bta-miR-2319b	0	0	0	0	0	0	0	0	0	0.143449	0.0143449	bta-miR-23b-5p	0	0	0	0	0	0	0	0.287908	0.152227	0	0.0440135	bta-miR-1298	0	0.291286	0	0	0	0	0	0	0	0	0.0291286	bta-miR-4680	0
bta-miR-2284r	0	0	0	0	0	0	0.320292	0	0	0	0.0320292	bta-miR-3154	0	0	0	0	0	0	0	0	0	0.143449	0.0143449	bta-miR-1584-3p	0	0	0	0	0	0.427896	0	0	0	0	0.0427896	bta-miR-2399-3p	0	0.291286	0	0	0	0	0	0	0	0	0.0291286	bta-miR-2285l	0
bta-miR-2398	0	0	0	0	0	0	0.320292	0	0	0	0.0320292	bta-miR-380-5p	0	0	0	0	0	0	0	0	0	0.143449	0.0143449	bta-miR-2350	0	0	0	0	0	0.427896	0	0	0	0	0.0427896	bta-miR-2382-3p	0	0.291286	0	0	0	0	0	0	0	0	0.0291286	bta-miR-2357	0
bta-miR-449d	0	0	0	0	0	0	0.320292	0	0	0	0.0320292	bta-miR-371	0	0	0	0	0	0	0	0	0	0.143449	0.0143449	bta-miR-6533	0	0	0	0	0	0.427896	0	0	0	0	0.0427896	bta-miR-2285d	0	0.291286	0	0	0	0	0	0	0	0	0.0291286	bta-miR-3141	0
bta-miR-544a	0	0	0	0	0	0	0.320292	0	0	0	0.0320292	bta-miR-2349	0.0516882	0	0	0	0	0	0	0	0	0.0717243	0.0123412	bta-miR-656	0	0	0	0	0	0.427896	0	0	0	0	0.0427896	bta-miR-1247-3p	0	0	0	0	0	0	0	0	0	0	0	bta-miR-760-5p	0
bta-miR-2349	0	0.258183	0	0	0	0	0	0	0	0	0.0258183	bta-miR-7865	0.0516882	0	0	0	0	0	0	0	0	0.0717243	0.0123412	bta-miR-3432b	0	0	0	0	0	0.427896	0	0	0	0	0.0427896	bta-miR-1251	0	0	0	0	0	0	0	0	0	0	0	bta-miR-2378	0
bta-miR-2358	0	0.258183	0	0	0	0	0	0	0	0	0.0258183	bta-miR-2388-3p	0.0516882	0	0	0	0	0	0	0	0	0.0717243	0.0123412	bta-miR-2453	0	0	0	0	0	0.427896	0	0	0	0	0.0427896	bta-miR-133c	0	0	0	0	0	0	0	0	0	0	0	bta-miR-2453	0
bta-miR-346	0	0.258183	0	0	0	0	0	0	0	0	0.0258183	bta-miR-2466-5p	0.0516882	0	0	0	0	0	0	0	0	0.0717243	0.0123412	bta-miR-329a	0	0	0	0	0	0	0	0.287908	0	0	0.0287908	bta-miR-135b	0	0	0	0	0	0	0	0	0	0	0	bta-miR-2477	0
bta-miR-2325b	0	0	0.256589	0	0	0	0	0	0	0	0.0256589	bta-miR-302a	0.0516882	0	0	0	0	0	0	0	0	0.0717243	0.0123412	bta-miR-7864	0	0	0	0	0	0	0	0.287908	0	0	0.0287908	bta-miR-2284a	0	0	0	0	0	0	0	0	0	0	0	bta-miR-2886	0
bta-miR-2389	0	0	0.256589	0	0	0	0	0	0	0	0.0256589	bta-miR-302b	0.0516882	0	0	0	0	0	0	0	0	0.0717243	0.0123412	bta-miR-1247-3p	0	0	0	0	0	0	0	0	0.152227	0	0.0152227	bta-miR-2284c	0	0	0	0	0	0	0	0	0	0	0	bta-miR-2331-3p	0
bta-miR-2394	0	0	0.256589	0	0	0	0	0	0	0	0.0256589	bta-miR-302d	0.0516882	0	0	0	0	0	0	0	0	0.0717243	0.0123412	bta-miR-1301	0	0	0	0	0	0	0	0	0.152227	0	0.0152227	bta-miR-2284l	0	0	0	0	0	0	0	0	0	0	0	bta-miR-2367-3p	0
bta-miR-34b	0	0	0.256589	0	0	0	0	0	0	0	0.0256589	bta-miR-658	0.0516882	0	0	0	0	0	0	0	0	0.0717243	0.0123412	bta-miR-2357	0	0	0	0	0	0	0	0	0.152227	0	0.0152227	bta-miR-2284q	0	0	0	0	0	0	0	0	0	0	0	bta-miR-2436-3p	0
bta-miR-6121-3p	0	0	0.256589	0	0	0	0	0	0	0	0.0256589	bta-miR-1251	0.103376	0	0	0	0	0	0	0	0	0	0.0103376	bta-miR-2461-3p	0	0	0	0	0	0	0	0	0.152227	0	0.0152227	bta-miR-2311	0	0	0	0	0	0	0	0	0	0	0	bta-miR-346	0
bta-miR-6519	0	0	0.256589	0	0	0	0	0	0	0	0.0256589	bta-miR-2402	0.103376	0	0	0	0	0	0	0	0	0	0.0103376	bta-miR-346	0	0	0	0	0	0	0	0	0.152227	0	0.0152227	bta-miR-2325b	0	0	0	0	0	0	0	0	0	0	0	bta-miR-376a	0
bta-miR-6534	0	0	0.256589	0	0	0	0	0	0	0	0.0256589	bta-miR-4657	0.103376	0	0	0	0	0	0	0	0	0	0.0103376	bta-miR-7860	0	0	0	0	0	0	0	0	0.152227	0	0.0152227	bta-miR-2331-3p	0	0	0	0	0	0	0	0	0	0	0	bta-miR-6532	0
bta-miR-1343-5p	0	0	0	0	0	0	0	0	0	0.226191	0.0226191	bta-miR-448	0.103376	0	0	0	0	0	0	0	0	0	0.0103376	bta-miR-1251	0	0	0	0	0	0	0	0	0	0	0	bta-miR-2355-3p	0	0	0	0	0	0	0	0	0	0	0	bta-miR-6534	0
bta-miR-135b	0	0	0	0	0	0	0	0	0	0.226191	0.0226191	bta-miR-4523	0.103376	0	0	0	0	0	0	0	0	0	0.0103376	bta-miR-133c	0	0	0	0	0	0	0	0	0	0	0	bta-miR-2358	0	0	0	0	0	0	0	0	0	0	0	bta-miR-940	0
bta-miR-1584-3p	0	0	0	0	0	0	0	0	0	0.226191	0.0226191	bta-miR-2284l	0	0	0	0	0	0	0	0	0	0.0717243	0.00717243	bta-miR-202	0	0	0	0	0	0	0	0	0	0	0	bta-miR-2366	0	0	0	0	0	0	0	0	0	0	0	bta-miR-206	0
bta-miR-2284q	0	0	0	0	0	0	0	0	0	0.226191	0.0226191	bta-miR-3064	0	0	0	0	0	0	0	0	0	0.0717243	0.00717243	bta-miR-2284a	0	0	0	0	0	0	0	0	0	0	0	bta-miR-2367-3p	0	0	0	0	0	0	0	0	0	0	0	bta-miR-2455	0
bta-miR-2284t-5p	0	0	0	0	0	0	0	0	0	0.226191	0.0226191	bta-miR-7863	0	0	0	0	0	0	0	0	0	0.0717243	0.00717243	bta-miR-2284q	0	0	0	0	0	0	0	0	0	0	0	bta-miR-2370-3p	0	0	0	0	0	0	0	0	0	0	0	bta-miR-1251	0
bta-miR-2311	0	0	0	0	0	0	0	0	0	0.226191	0.0226191	bta-miR-208a	0	0	0	0	0	0	0	0	0	0.0717243	0.00717243	bta-miR-2285x	0	0	0	0	0	0	0	0	0	0	0	bta-miR-2373-3p	0	0	0	0	0	0	0	0	0	0	0	bta-miR-1301	0
bta-miR-2441	0	0	0	0	0	0	0	0	0	0.226191	0.0226191	bta-miR-2300a-5p	0	0	0	0	0	0	0	0	0	0.0717243	0.00717243	bta-miR-2311	0	0	0	0	0	0	0	0	0	0	0	bta-miR-2373-5p	0	0	0	0	0	0	0	0	0	0	0	bta-miR-133c	0
bta-miR-2448-5p	0	0	0	0	0	0	0	0	0	0.226191	0.0226191	bta-miR-2314	0	0	0	0	0	0	0	0	0	0.0717243	0.00717243	bta-miR-2325b	0	0	0	0	0	0	0	0	0	0	0	bta-miR-2381	0	0	0	0	0	0	0	0	0	0	0	bta-miR-1584-3p	0
bta-miR-133c	0	0	0	0	0.20016	0	0	0	0	0	0.020016	bta-miR-2467-3p	0	0	0	0	0	0	0	0	0	0.0717243	0.00717243	bta-miR-2328-5p	0	0	0	0	0	0	0	0	0	0	0	bta-miR-2394	0	0	0	0	0	0	0	0	0	0	0	bta-miR-202	0
bta-miR-1843	0	0	0	0	0	0	0	0	0	0	0	bta-miR-2475	0	0	0	0	0	0	0	0	0	0.0717243	0.00717243	bta-miR-2331-5p	0	0	0	0	0	0	0	0	0	0	0	bta-miR-23b-5p	0	0	0	0	0	0	0	0	0	0	0	bta-miR-2284l	0
bta-miR-208a	0	0	0	0	0	0	0	0	0	0	0	bta-miR-135b	0.0516882	0	0	0	0	0	0	0	0	0	0.00516882	bta-miR-2353	0	0	0	0	0	0	0	0	0	0	0	bta-miR-2410	0	0	0	0	0	0	0	0	0	0	0	bta-miR-2284q	0
bta-miR-2284g	0	0	0	0	0	0	0	0	0	0	0	bta-miR-2284c	0.0516882	0	0	0	0	0	0	0	0	0	0.00516882	bta-miR-2358	0	0	0	0	0	0	0	0	0	0	0	bta-miR-2432	0	0	0	0	0	0	0	0	0	0	0	bta-miR-2284r	0
bta-miR-2284u	0	0	0	0	0	0	0	0	0	0	0	bta-miR-2331-3p	0.0516882	0	0	0	0	0	0	0	0	0	0.00516882	bta-miR-2373-3p	0	0	0	0	0	0	0	0	0	0	0	bta-miR-2451	0	0	0	0	0	0	0	0	0	0	0	bta-miR-2285x	0
bta-miR-2300a-5p	0	0	0	0	0	0	0	0	0	0	0	bta-miR-2396	0.0516882	0	0	0	0	0	0	0	0	0	0.00516882	bta-miR-2373-5p	0	0	0	0	0	0	0	0	0	0	0	bta-miR-2463	0	0	0	0	0	0	0	0	0	0	0	bta-miR-2289	0
bta-miR-2307	0	0	0	0	0	0	0	0	0	0	0	bta-miR-346	0.0516882	0	0	0	0	0	0	0	0	0	0.00516882	bta-miR-2381	0	0	0	0	0	0	0	0	0	0	0	bta-miR-2481	0	0	0	0	0	0	0	0	0	0	0	bta-miR-2311	0
bta-miR-2314	0	0	0	0	0	0	0	0	0	0	0	bta-miR-7860	0.0516882	0	0	0	0	0	0	0	0	0	0.00516882	bta-miR-2394	0	0	0	0	0	0	0	0	0	0	0	bta-miR-2899	0	0	0	0	0	0	0	0	0	0	0	bta-miR-2325b	0
bta-miR-2315	0	0	0	0	0	0	0	0	0	0	0	bta-miR-1843	0.0516882	0	0	0	0	0	0	0	0	0	0.00516882	bta-miR-2402	0	0	0	0	0	0	0	0	0	0	0	bta-miR-329a	0	0	0	0	0	0	0	0	0	0	0	bta-miR-2328-5p	0
bta-miR-2342	0	0	0	0	0	0	0	0	0	0	0	bta-miR-2354	0.0516882	0	0	0	0	0	0	0	0	0	0.00516882	bta-miR-2441	0	0	0	0	0	0	0	0	0	0	0	bta-miR-376a	0	0	0	0	0	0	0	0	0	0	0	bta-miR-2350	0
bta-miR-2354	0	0	0	0	0	0	0	0	0	0	0	bta-miR-2418	0.0516882	0	0	0	0	0	0	0	0	0	0.00516882	bta-miR-2451	0	0	0	0	0	0	0	0	0	0	0	bta-miR-380-5p	0	0	0	0	0	0	0	0	0	0	0	bta-miR-2358	0
bta-miR-2378	0	0	0	0	0	0	0	0	0	0	0	bta-miR-2454-5p	0.0516882	0	0	0	0	0	0	0	0	0	0.00516882	bta-miR-2469	0	0	0	0	0	0	0	0	0	0	0	bta-miR-412	0	0	0	0	0	0	0	0	0	0	0	bta-miR-2373-3p	0
bta-miR-2382-3p	0	0	0	0	0	0	0	0	0	0	0	bta-miR-6530	0.0516882	0	0	0	0	0	0	0	0	0	0.00516882	bta-miR-2899	0	0	0	0	0	0	0	0	0	0	0	bta-miR-449d	0	0	0	0	0	0	0	0	0	0	0	bta-miR-2389	0
bta-miR-2388-3p	0	0	0	0	0	0	0	0	0	0	0	bta-miR-2284q	0	0	0	0	0	0	0	0	0	0	0	bta-miR-3064	0	0	0	0	0	0	0	0	0	0	0	bta-miR-4657	0	0	0	0	0	0	0	0	0	0	0	bta-miR-2399-3p	0
bta-miR-2418	0	0	0	0	0	0	0	0	0	0	0	bta-miR-2311	0	0	0	0	0	0	0	0	0	0	0	bta-miR-3141	0	0	0	0	0	0	0	0	0	0	0	bta-miR-539	0	0	0	0	0	0	0	0	0	0	0	bta-miR-2402	0
bta-miR-2449	0	0	0	0	0	0	0	0	0	0	0	bta-miR-2325b	0	0	0	0	0	0	0	0	0	0	0	bta-miR-449d	0	0	0	0	0	0	0	0	0	0	0	bta-miR-544a	0	0	0	0	0	0	0	0	0	0	0	bta-miR-2408	0
bta-miR-2454-5p	0	0	0	0	0	0	0	0	0	0	0	bta-miR-2328-5p	0	0	0	0	0	0	0	0	0	0	0	bta-miR-4657	0	0	0	0	0	0	0	0	0	0	0	bta-miR-6121-3p	0	0	0	0	0	0	0	0	0	0	0	bta-miR-2417	0
bta-miR-2466-5p	0	0	0	0	0	0	0	0	0	0	0	bta-miR-2357	0	0	0	0	0	0	0	0	0	0	0	bta-miR-496	0	0	0	0	0	0	0	0	0	0	0	bta-miR-6519	0	0	0	0	0	0	0	0	0	0	0	bta-miR-2441	0
bta-miR-2467-3p	0	0	0	0	0	0	0	0	0	0	0	bta-miR-2358	0	0	0	0	0	0	0	0	0	0	0	bta-miR-6121-3p	0	0	0	0	0	0	0	0	0	0	0	bta-miR-6532	0	0	0	0	0	0	0	0	0	0	0	bta-miR-2451	0
bta-miR-2475	0	0	0	0	0	0	0	0	0	0	0	bta-miR-2373-3p	0	0	0	0	0	0	0	0	0	0	0	bta-miR-6519	0	0	0	0	0	0	0	0	0	0	0	bta-miR-7865	0	0	0	0	0	0	0	0	0	0	0	bta-miR-2481	0
bta-miR-2888	0	0	0	0	0	0	0	0	0	0	0	bta-miR-2373-5p	0	0	0	0	0	0	0	0	0	0	0	bta-miR-6532	0	0	0	0	0	0	0	0	0	0	0	bta-miR-935	0	0	0	0	0	0	0	0	0	0	0	bta-miR-380-5p	0
bta-miR-302a	0	0	0	0	0	0	0	0	0	0	0	bta-miR-2381	0	0	0	0	0	0	0	0	0	0	0	bta-miR-7865	0	0	0	0	0	0	0	0	0	0	0	bta-miR-940	0	0	0	0	0	0	0	0	0	0	0	bta-miR-411b	0
bta-miR-302b	0	0	0	0	0	0	0	0	0	0	0	bta-miR-2389	0	0	0	0	0	0	0	0	0	0	0	bta-miR-940	0	0	0	0	0	0	0	0	0	0	0	bta-miR-1843	0	0	0	0	0	0	0	0	0	0	0	bta-miR-449d	0
bta-miR-302d	0	0	0	0	0	0	0	0	0	0	0	bta-miR-2451	0	0	0	0	0	0	0	0	0	0	0	bta-miR-1843	0	0	0	0	0	0	0	0	0	0	0	bta-miR-208a	0	0	0	0	0	0	0	0	0	0	0	bta-miR-544a	0
bta-miR-3432b	0	0	0	0	0	0	0	0	0	0	0	bta-miR-2469	0	0	0	0	0	0	0	0	0	0	0	bta-miR-208a	0	0	0	0	0	0	0	0	0	0	0	bta-miR-2284g	0	0	0	0	0	0	0	0	0	0	0	bta-miR-551b	0
bta-miR-371	0	0	0	0	0	0	0	0	0	0	0	bta-miR-2481	0	0	0	0	0	0	0	0	0	0	0	bta-miR-2284g	0	0	0	0	0	0	0	0	0	0	0	bta-miR-2284u	0	0	0	0	0	0	0	0	0	0	0	bta-miR-6121-3p	0
bta-miR-448	0	0	0	0	0	0	0	0	0	0	0	bta-miR-2899	0	0	0	0	0	0	0	0	0	0	0	bta-miR-2284u	0	0	0	0	0	0	0	0	0	0	0	bta-miR-2314	0	0	0	0	0	0	0	0	0	0	0	bta-miR-6519	0
bta-miR-4523	0	0	0	0	0	0	0	0	0	0	0	bta-miR-449d	0	0	0	0	0	0	0	0	0	0	0	bta-miR-2314	0	0	0	0	0	0	0	0	0	0	0	bta-miR-2315	0	0	0	0	0	0	0	0	0	0	0	bta-miR-7865	0
bta-miR-6530	0	0	0	0	0	0	0	0	0	0	0	bta-miR-6519	0	0	0	0	0	0	0	0	0	0	0	bta-miR-2315	0	0	0	0	0	0	0	0	0	0	0	bta-miR-2342	0	0	0	0	0	0	0	0	0	0	0	bta-miR-1843	0
bta-miR-658	0	0	0	0	0	0	0	0	0	0	0	bta-miR-940	0	0	0	0	0	0	0	0	0	0	0	bta-miR-2342	0	0	0	0	0	0	0	0	0	0	0	bta-miR-2354	0	0	0	0	0	0	0	0	0	0	0	bta-miR-208a	0
bta-miR-1225-3p	0	0	0	0	0	0	0	0	0	0	0	bta-miR-1225-3p	0	0	0	0	0	0	0	0	0	0	0	bta-miR-2354	0	0	0	0	0	0	0	0	0	0	0	bta-miR-2418	0	0	0	0	0	0	0	0	0	0	0	bta-miR-2284g	0
bta-miR-1281	0	0	0	0	0	0	0	0	0	0	0	bta-miR-1281	0	0	0	0	0	0	0	0	0	0	0	bta-miR-2418	0	0	0	0	0	0	0	0	0	0	0	bta-miR-2449	0	0	0	0	0	0	0	0	0	0	0	bta-miR-2284u	0
bta-miR-1284	0	0	0	0	0	0	0	0	0	0	0	bta-miR-1284	0	0	0	0	0	0	0	0	0	0	0	bta-miR-2449	0	0	0	0	0	0	0	0	0	0	0	bta-miR-2467-3p	0	0	0	0	0	0	0	0	0	0	0	bta-miR-2300a-5p	0
bta-miR-2285a	0	0	0	0	0	0	0	0	0	0	0	bta-miR-2285a	0	0	0	0	0	0	0	0	0	0	0	bta-miR-2467-3p	0	0	0	0	0	0	0	0	0	0	0	bta-miR-2475	0	0	0	0	0	0	0	0	0	0	0	bta-miR-2314	0
bta-miR-2330-3p	0	0	0	0	0	0	0	0	0	0	0	bta-miR-2330-3p	0	0	0	0	0	0	0	0	0	0	0	bta-miR-2475	0	0	0	0	0	0	0	0	0	0	0	bta-miR-2888	0	0	0	0	0	0	0	0	0	0	0	bta-miR-2315	0
bta-miR-2384	0	0	0	0	0	0	0	0	0	0	0	bta-miR-2384	0	0	0	0	0	0	0	0	0	0	0	bta-miR-2888	0	0	0	0	0	0	0	0	0	0	0	bta-miR-302a	0	0	0	0	0	0	0	0	0	0	0	bta-miR-2354	0
bta-miR-2385-3p	0	0	0	0	0	0	0	0	0	0	0	bta-miR-2385-3p	0	0	0	0	0	0	0	0	0	0	0	bta-miR-302a	0	0	0	0	0	0	0	0	0	0	0	bta-miR-3432b	0	0	0	0	0	0	0	0	0	0	0	bta-miR-2418	0
bta-miR-2453	0	0	0	0	0	0	0	0	0	0	0	bta-miR-2453	0	0	0	0	0	0	0	0	0	0	0	bta-miR-302b	0	0	0	0	0	0	0	0	0	0	0	bta-miR-371	0	0	0	0	0	0	0	0	0	0	0	bta-miR-2449	0
bta-miR-320b	0	0	0	0	0	0	0	0	0	0	0	bta-miR-320b	0	0	0	0	0	0	0	0	0	0	0	bta-miR-302d	0	0	0	0	0	0	0	0	0	0	0	bta-miR-448	0	0	0	0	0	0	0	0	0	0	0	bta-miR-2888	0
bta-miR-6122-3p	0	0	0	0	0	0	0	0	0	0	0	bta-miR-6122-3p	0	0	0	0	0	0	0	0	0	0	0	bta-miR-371	0	0	0	0	0	0	0	0	0	0	0	bta-miR-4523	0	0	0	0	0	0	0	0	0	0	0	bta-miR-3432b	0
bta-miR-7864	0	0	0	0	0	0	0	0	0	0	0	bta-miR-7864	0	0	0	0	0	0	0	0	0	0	0	bta-miR-448	0	0	0	0	0	0	0	0	0	0	0	bta-miR-6530	0	0	0	0	0	0	0	0	0	0	0	bta-miR-371	0
bta-miR-876	0	0	0	0	0	0	0	0	0	0	0	bta-miR-876	0	0	0	0	0	0	0	0	0	0	0	bta-miR-658	0	0	0	0	0	0	0	0	0	0	0	bta-miR-1281	0	0	0	0	0	0	0	0	0	0	0	bta-miR-448	0
bta-miR-2284i	0	0	0	0	0	0	0	0	0	0	0	bta-miR-2284i	0	0	0	0	0	0	0	0	0	0	0	bta-miR-2284i	0	0	0	0	0	0	0	0	0	0	0	bta-miR-1284	0	0	0	0	0	0	0	0	0	0	0	bta-miR-4523	0
bta-miR-2285d	0	0	0	0	0	0	0	0	0	0	0	bta-miR-2285d	0	0	0	0	0	0	0	0	0	0	0	bta-miR-2285d	0	0	0	0	0	0	0	0	0	0	0	bta-miR-2330-3p	0	0	0	0	0	0	0	0	0	0	0	bta-miR-6530	0
bta-miR-2334	0	0	0	0	0	0	0	0	0	0	0	bta-miR-2334	0	0	0	0	0	0	0	0	0	0	0	bta-miR-2334	0	0	0	0	0	0	0	0	0	0	0	bta-miR-2384	0	0	0	0	0	0	0	0	0	0	0	bta-miR-658	0
bta-miR-2426	0	0	0	0	0	0	0	0	0	0	0	bta-miR-2426	0	0	0	0	0	0	0	0	0	0	0	bta-miR-2426	0	0	0	0	0	0	0	0	0	0	0	bta-miR-2385-3p	0	0	0	0	0	0	0	0	0	0	0	bta-miR-1281	0
bta-miR-2430	0	0	0	0	0	0	0	0	0	0	0	bta-miR-2430	0	0	0	0	0	0	0	0	0	0	0	bta-miR-2430	0	0	0	0	0	0	0	0	0	0	0	bta-miR-2453	0	0	0	0	0	0	0	0	0	0	0	bta-miR-1284	0
bta-miR-2438	0	0	0	0	0	0	0	0	0	0	0	bta-miR-2438	0	0	0	0	0	0	0	0	0	0	0	bta-miR-2438	0	0	0	0	0	0	0	0	0	0	0	bta-miR-7864	0	0	0	0	0	0	0	0	0	0	0	bta-miR-2285a	0
bta-miR-2462	0	0	0	0	0	0	0	0	0	0	0	bta-miR-2462	0	0	0	0	0	0	0	0	0	0	0	bta-miR-2462	0	0	0	0	0	0	0	0	0	0	0	bta-miR-876	0	0	0	0	0	0	0	0	0	0	0	bta-miR-2384	0
bta-miR-206	0	0	0	0	0	0	0	0	0	0	0	bta-miR-206	0	0	0	0	0	0	0	0	0	0	0	bta-miR-206	0	0	0	0	0	0	0	0	0	0	0	bta-miR-206	0	0	0	0	0	0	0	0	0	0	0	bta-miR-2385-3p	0
bta-miR-2302	0	0	0	0	0	0	0	0	0	0	0	bta-miR-2302	0	0	0	0	0	0	0	0	0	0	0	bta-miR-2302	0	0	0	0	0	0	0	0	0	0	0	bta-miR-2302	0	0	0	0	0	0	0	0	0	0	0	bta-miR-320b	0
bta-miR-2370-5p	0	0	0	0	0	0	0	0	0	0	0	bta-miR-2370-5p	0	0	0	0	0	0	0	0	0	0	0	bta-miR-2370-5p	0	0	0	0	0	0	0	0	0	0	0	bta-miR-2370-5p	0	0	0	0	0	0	0	0	0	0	0	bta-miR-7864	0
bta-miR-2372	0	0	0	0	0	0	0	0	0	0	0	bta-miR-2372	0	0	0	0	0	0	0	0	0	0	0	bta-miR-2372	0	0	0	0	0	0	0	0	0	0	0	bta-miR-2372	0	0	0	0	0	0	0	0	0	0	0	bta-miR-876	0
bta-miR-2455	0	0	0	0	0	0	0	0	0	0	0	bta-miR-2455	0	0	0	0	0	0	0	0	0	0	0	bta-miR-2455	0	0	0	0	0	0	0	0	0	0	0	bta-miR-2455	0	0	0	0	0	0	0	0	0	0	0	bta-miR-2285d	0
bta-miR-2477	0	0	0	0	0	0	0	0	0	0	0	bta-miR-2477	0	0	0	0	0	0	0	0	0	0	0	bta-miR-2477	0	0	0	0	0	0	0	0	0	0	0	bta-miR-2477	0	0	0	0	0	0	0	0	0	0	0	bta-miR-2334	0
bta-miR-2886	0	0	0	0	0	0	0	0	0	0	0	bta-miR-2886	0	0	0	0	0	0	0	0	0	0	0	bta-miR-2886	0	0	0	0	0	0	0	0	0	0	0	bta-miR-2886	0	0	0	0	0	0	0	0	0	0	0	bta-miR-2426	0
bta-miR-4680	0	0	0	0	0	0	0	0	0	0	0	bta-miR-4680	0	0	0	0	0	0	0	0	0	0	0	bta-miR-4680	0	0	0	0	0	0	0	0	0	0	0	bta-miR-4680	0	0	0	0	0	0	0	0	0	0	0	bta-miR-2430	0
bta-miR-653	0	0	0	0	0	0	0	0	0	0	0	bta-miR-653	0	0	0	0	0	0	0	0	0	0	0	bta-miR-653	0	0	0	0	0	0	0	0	0	0	0	bta-miR-653	0	0	0	0	0	0	0	0	0	0	0	bta-miR-2438	0
bta-miR-664a	0	0	0	0	0	0	0	0	0	0	0	bta-miR-664a	0	0	0	0	0	0	0	0	0	0	0	bta-miR-664a	0	0	0	0	0	0	0	0	0	0	0	bta-miR-664a	0	0	0	0	0	0	0	0	0	0	0	bta-miR-2462	0
bta-miR-1777b	0	0	0	0	0	0	0	0	0	0	0	bta-miR-1777b	0	0	0	0	0	0	0	0	0	0	0	bta-miR-1777b	0	0	0	0	0	0	0	0	0	0	0	bta-miR-1777b	0	0	0	0	0	0	0	0	0	0	0	bta-miR-1777b	0
bta-miR-2312	0	0	0	0	0	0	0	0	0	0	0	bta-miR-2312	0	0	0	0	0	0	0	0	0	0	0	bta-miR-2312	0	0	0	0	0	0	0	0	0	0	0	bta-miR-2312	0	0	0	0	0	0	0	0	0	0	0	bta-miR-2312	0
bta-miR-2347	0	0	0	0	0	0	0	0	0	0	0	bta-miR-2347	0	0	0	0	0	0	0	0	0	0	0	bta-miR-2347	0	0	0	0	0	0	0	0	0	0	0	bta-miR-2347	0	0	0	0	0	0	0	0	0	0	0	bta-miR-2347	0
bta-miR-2395	0	0	0	0	0	0	0	0	0	0	0	bta-miR-2395	0	0	0	0	0	0	0	0	0	0	0	bta-miR-2395	0	0	0	0	0	0	0	0	0	0	0	bta-miR-2395	0	0	0	0	0	0	0	0	0	0	0	bta-miR-2395	0
bta-miR-2416	0	0	0	0	0	0	0	0	0	0	0	bta-miR-2416	0	0	0	0	0	0	0	0	0	0	0	bta-miR-2416	0	0	0	0	0	0	0	0	0	0	0	bta-miR-2416	0	0	0	0	0	0	0	0	0	0	0	bta-miR-2416	0
bta-miR-2439-3p	0	0	0	0	0	0	0	0	0	0	0	bta-miR-2439-3p	0	0	0	0	0	0	0	0	0	0	0	bta-miR-2439-3p	0	0	0	0	0	0	0	0	0	0	0	bta-miR-2439-3p	0	0	0	0	0	0	0	0	0	0	0	bta-miR-2439-3p	0
bta-miR-2439-5p	0	0	0	0	0	0	0	0	0	0	0	bta-miR-2439-5p	0	0	0	0	0	0	0	0	0	0	0	bta-miR-2439-5p	0	0	0	0	0	0	0	0	0	0	0	bta-miR-2439-5p	0	0	0	0	0	0	0	0	0	0	0	bta-miR-2439-5p	0
bta-miR-2284s	0	0	0	0	0	0	0	0	0	0	0	bta-miR-2284s	0	0	0	0	0	0	0	0	0	0	0	bta-miR-2284s	0	0	0	0	0	0	0	0	0	0	0	bta-miR-2284s	0	0	0	0	0	0	0	0	0	0	0	bta-miR-2284s	0
bta-miR-2291	0	0	0	0	0	0	0	0	0	0	0	bta-miR-2291	0	0	0	0	0	0	0	0	0	0	0	bta-miR-2291	0	0	0	0	0	0	0	0	0	0	0	bta-miR-2291	0	0	0	0	0	0	0	0	0	0	0	bta-miR-2291	0
bta-miR-367	0	0	0	0	0	0	0	0	0	0	0	bta-miR-367	0	0	0	0	0	0	0	0	0	0	0	bta-miR-367	0	0	0	0	0	0	0	0	0	0	0	bta-miR-367	0	0	0	0	0	0	0	0	0	0	0	bta-miR-367	0
[truncated: 33 more columns]
