# Supplementary material for: MicroRNAomes of Cattle Intestinal Tissues Revealed Possible miRNA Regulated Mechanisms Involved in Escherichia coli O157 Fecal Shedding
Source: Front Cell Infect Microbiol. 2021 Feb 24;11:634505. doi: 10.3389/fcimb.2021.634505 (PMC7959717; doi:10.3389/fcimb.2021.634505)
Supplement: Supplementary file 4 [file Table_3.xlsx]

## Sheet: Sheet1
Supplementary Table S3. Immune functions enriched for negatively correlated target genes of differentially expressed miRNAs.
miRNA	Tissue	Function	p-value	Genes
bta-miR-18a	Distal jejunum	Hematological System Development and Function	3.38E-04-4.31E-02	ITCH,GJA1,IL4R,F3,CD7
bta-miR-18a	Distal jejunum	Immune Cell Trafficking	6.63E-04-4.31E-02	ITCH,GJA1,IL4R,F3,CD7
bta-miR-18a	Distal jejunum	Hematopoiesis	1.32E-03-4.15E-02	ITCH,GJA1,IL4R,CD7
bta-miR-18a	Distal jejunum	Humoral Immune Response	1.32E-03-3.51E-02	GJA1,IL4R,F3
bta-miR-18a	Distal jejunum	Lymphoid Tissue Structure and Development	1.32E-03-4.15E-02	ITCH,GJA1,IL4R,F3,CD7
bta-miR-18a	Distal jejunum	Cell-mediated Immune Response	2.65E-03-4.15E-02	ITCH,IL4R
bta-miR-2904	Cecum	Hematopoiesis	2.81E-05-3.91E-02	SYK,CD22
bta-miR-2904	Cecum	Humoral Immune Response	2.81E-05-4.96E-02	SYK,CD22
bta-miR-2904	Cecum	Lymphoid Tissue Structure and Development	2.81E-05-3.91E-02	SOX10,SYK,CD22
bta-miR-2904	Cecum	Hematological System Development and Function	3.31E-04-4.56E-02	PDIA6,SOX10,SYK,CD22
bta-miR-2904	Cecum	Cell-mediated Immune Response	6.63E-04-3.91E-02	SYK
bta-miR-2904	Cecum	Immune Cell Trafficking	1.03E-03-4.56E-02	SYK,CD22
bta-miR-378b	Distal jejunum	Hematological System Development and Function	1.39E-07-7.55E-03	SH2D2A,SLA2,RELA,MSR1,KLRD1,CD58,CCL22,STAT3,THEMIS,THBD,CD3D,CTPS1,NLRP12,HERC6,LSP1,CYLD,IRAK2,ITK,PLAT
bta-miR-378b	Distal jejunum	Immune Cell Trafficking	4.65E-07-7.55E-03	SH2D2A,SLA2,RELA,MSR1,KLRD1,CD58,CCL22,STAT3,THBD,CD3D,NLRP12,LSP1,ITK,PLAT
bta-miR-378b	Distal jejunum	Lymphoid Tissue Structure and Development	2.08E-06-7.34E-03	SH2D2A,SLA2,RELA,MSR1,KLRD1,CD58,CCL22,STAT3,THEMIS,CD3D,CTPS1,NLRP12,LSP1,CYLD,ITK
bta-miR-378b	Distal jejunum	Hematopoiesis	1.66E-05-7.34E-03	SLA2,RELA,MSR1,NLRP12,LSP1,CD58,STAT3,CYLD,THEMIS,CD3D,ITK
bta-miR-378b	Distal jejunum	Cell-mediated Immune Response	4.65E-05-7.34E-03	RELA,MSR1,CD58,CCL22,CYLD,STAT3,THEMIS,CD3D,ITK
bta-miR-378b	Distal jejunum	Humoral Immune Response	1.01E-03-4.36E-03	RELA,MSR1,CYLD,ITK
bta-miR-2284d	Distal jejunum	Hematological System Development and Function	9.04E-05-1.06E-02	CXCL8,CASP3,CD200R1,PLA2R1,APAF1,ST3GAL6,F3,ITCH,SH2D1A,BHLHE40,JARID2,PDGFRA,EDNRA,PTGS2
bta-miR-2284d	Distal jejunum	Hematopoiesis	6.15E-04-1.06E-02	ITCH,CXCL8,SH2D1A,BHLHE40,JARID2,PDGFRA,APAF1,PTGS2
bta-miR-2284d	Distal jejunum	Immune Cell Trafficking	9.15E-04-9.74E-03	CXCL8,SH2D1A,CD200R1,PTGS2,F3
bta-miR-2284d	Distal jejunum	Lymphoid Tissue Structure and Development	2.65E-03-1.06E-02	ITCH,CXCL8,SH2D1A,BHLHE40,JARID2,PDGFRA,APAF1,EDNRA,PTGS2
bta-miR-2284d	Distal jejunum	Humoral Immune Response	5.29E-03-1.06E-02	SH2D1A,BHLHE40,PTGS2
bta-miR-378b	Duodenum	Hematological System Development and Function	2.38E-05-4.36E-02	EIF2AK2,GATA2,PPARGC1A
bta-miR-378b	Duodenum	Hematopoiesis	2.38E-05-3.81E-02	EIF2AK2,GATA2
bta-miR-378b	Duodenum	Lymphoid Tissue Structure and Development	2.38E-05-3.81E-02	EIF2AK2,GATA2
bta-miR-378b	Duodenum	Cell-mediated Immune Response	9.47E-04-9.47E-04	GATA2
bta-miR-378b	Duodenum	Humoral Immune Response	5.67E-03-5.67E-03	REV3L
bta-miR-2284d	Duodenum	Hematological System Development and Function	9.36E-04-2.25E-02	MYC,SMAD5
bta-miR-2284d	Duodenum	Hematopoiesis	9.36E-04-2.34E-02	MYC,NLK,SMAD5
bta-miR-2284d	Duodenum	Lymphoid Tissue Structure and Development	9.47E-04-1.47E-02	MYC,NLK
bta-miR-2284d	Duodenum	Humoral Immune Response	1.89E-03-1.6E-02	MYC
bta-miR-2284d	Duodenum	Immune Cell Trafficking	2.84E-03-1.13E-02	MYC
bta-miR-378b	Proximal jejunum	Cell-mediated Immune Response	3.4E-03-3.4E-03	CD58
bta-miR-378b	Proximal jejunum	Hematological System Development and Function	3.4E-03-4.49E-02	RELT,CD58
bta-miR-378b	Proximal jejunum	Hematopoiesis	3.4E-03-7.93E-03	CD58
bta-miR-378b	Proximal jejunum	Immune Cell Trafficking	3.4E-03-4.49E-02	CD58
bta-miR-378b	Proximal jejunum	Lymphoid Tissue Structure and Development	3.28E-02-3.49E-02	RELT,CD58
bta-miR-29d-3p	Rectum	Hematological System Development and Function	3.88E-04-2.65E-02	NRAS,DCK,IL1RN,STAT3
bta-miR-29d-3p	Rectum	Hematopoiesis	3.88E-04-2.65E-02	NRAS,DCK,IL1RN,STAT3
bta-miR-29d-3p	Rectum	Lymphoid Tissue Structure and Development	3.88E-04-2.65E-02	NRAS,DCK,IL1RN,STAT3
bta-miR-29d-3p	Rectum	Cell-mediated Immune Response	2.98E-03-2.07E-02	DCK,IL1RN,STAT3
bta-miR-29d-3p	Rectum	Humoral Immune Response	2.98E-03-2.98E-03	DCK
bta-miR-29d-3p	Rectum	Immune Cell Trafficking	5.96E-03-2.44E-02	IL1RN,STAT3
bta-miR-211	Rectum	Hematological System Development and Function	2.2E-04-3.63E-02	EZR,RGS16,SFRP1,STAT3,LDHA
bta-miR-211	Rectum	Immune Cell Trafficking	2.2E-04-2.8E-02	RGS16,STAT3
bta-miR-211	Rectum	Cell-mediated Immune Response	2.84E-03-3.36E-02	RGS16,SFRP1,STAT3
bta-miR-211	Rectum	Hematopoiesis	2.84E-03-3.63E-02	EZR,STAT3,SFRP1
bta-miR-211	Rectum	Lymphoid Tissue Structure and Development	2.84E-03-3.63E-02	EZR,STAT3,SFRP1
bta-miR-211	Rectum	Humoral Immune Response	2.53E-02-2.53E-02	EZR
bta-miR-378b	Rectum	Humoral Immune Response	8.46E-05-3.11E-02	PRDM1,CYLD
bta-miR-378b	Rectum	Lymphoid Tissue Structure and Development	8.46E-05-3.62E-02	PRDM1,CYLD
bta-miR-378b	Rectum	Hematological System Development and Function	1.89E-04-3.75E-02	PRDM1,CYLD
bta-miR-378b	Rectum	Hematopoiesis	9.11E-04-3.11E-02	PRDM1,CYLD
bta-miR-378b	Rectum	Cell-mediated Immune Response	2.08E-03-1.34E-02	PRDM1,CYLD
bta-miR-378b	Rectum	Immune Cell Trafficking	3.57E-02-3.75E-02	PRDM1
bta-miR-1271	Rectum	Hematological System Development and Function	3.31E-04-4.55E-02	SCARB1,CNR2,RALB,HBEGF,DSC1,SIT1
bta-miR-1271	Rectum	Humoral Immune Response	3.31E-04-1.15E-02	SCARB1,CNR2
bta-miR-1271	Rectum	Immune Cell Trafficking	3.31E-04-3.78E-02	SCARB1,CNR2,HBEGF,DSC1,SIT1
bta-miR-1271	Rectum	Lymphoid Tissue Structure and Development	3.31E-04-4.08E-02	CNR2,RALB,SIT1
bta-miR-1271	Rectum	Hematopoiesis	6.63E-04-3.94E-02	SCARB1,CNR2,RALB,SIT1
bta-miR-1271	Rectum	Cell-mediated Immune Response	4.96E-03-3.91E-02	CNR2,SIT1
bta-miR-378b	Spiral colon	Hematological System Development and Function	1.7E-03-3.85E-02	TGM2,PTK2,TIMP3,NRP1
bta-miR-378b	Spiral colon	Immune Cell Trafficking	9.43E-03-3.85E-02	TGM2,TIMP3,NRP1
bta-miR-378b	Spiral colon	Humoral Immune Response	1.02E-02-1.02E-02	REV3L
bta-miR-378b	Spiral colon	Cell-mediated Immune Response	3.68E-02-3.68E-02	TGM2
